# Supplementary material for: Role of Complement Component 9 in Bone Health: Causal Evidence in Humans and Mechanistic Studies in Mice
Source: Calcif Tissue Int. 2026 Apr 2;117(1):54. doi: 10.1007/s00223-026-01515-9 (PMC13046653; doi:10.1007/s00223-026-01515-9)
Supplement: Supplementary file 2 — Supplementary file2 (XLSX 447 KB) [file 223_2026_1515_MOESM2_ESM.xlsx]

## Sheet: Table S3
Table S3: Results from conditional GWAS analysis on circulating C9, conditioned on rs10512702, rs261753 and rs358501, aligned with GWAS results for forearm fracture
Chr=chromosome, bp=base pair in hg38, EA=effect allele, EAF = effect allele frequency, P = non-adjusted p-value, bC= conditional beta, bC_se = SE for conditional beta, pC= p-value for conditional analysis
			R2 with pQTL	GCTA-COJO conditional results for ciculating C9									GWAS results for forearm fracture (Nethander et. al.)
						Unconditional results				Conditional results
SNP	Chr	bp	rs835703	EA	EAF	Beta	SE	P		bC	bC_se	pC	EA	EAF	Beta	SE	P
rs835703	5	39362581	1	C	0.388801	-0.0844	0.008373	6.7713e-24		-0.0983944	0.00838489	8.459e-32	C	0.3933	-0.0307	0.0081	0.000152
rs700233	5	39364554	0.969124	A	0.387415	-0.0842	0.008367	8.0226e-24		-0.0986492	0.00837881	5.336e-32	A	0.3933	-0.0348	0.0073	1.861e-06
rs700229	5	39362039	0.99917	T	0.389431	-0.0841	0.008374	9.86378e-24		-0.0980859	0.00838581	1.32579e-31	T	0.3984	-0.0325	0.0073	8.128e-06
rs835220	5	39359773	0.998284	C	0.389018	-0.0838	0.008369	1.33443e-23		-0.0977153	0.00838071	2.05146e-31	C	0.3983	-0.0327	0.0073	7.009e-06
rs700230	5	39362073	0.999314	C	0.610982	0.0838	0.00837	1.35067e-23		0.0977865	0.00838171	1.88703e-31	C	0.6016	0.0325	0.0073	8.175e-06
rs835215	5	39359025	0.988538	T	0.612402	0.0838	0.008373	1.40055e-23		0.0980246	0.0083847	1.41891e-31	T	0.603	0.032	0.0073	1.132e-05
rs700226	5	39361556	0.998579	A	0.610024	0.0832	0.008366	2.65133e-23		0.097132	0.00837755	4.40325e-31	A	0.6016	0.0325	0.0073	7.995e-06
rs10512696	5	39423907	0.624617	T	0.372918	-0.0818	0.008431	2.94809e-22		-0.0944019	0.00844205	4.97588e-29	T	0.3898	-0.0277	0.0073	0.0001597
rs700231	5	39364339	0.967845	T	0.608298	0.0809	0.00835	3.37043e-22		0.0961703	0.00836091	1.28334e-30	T	0.5957	0.0311	0.0073	1.865e-05
rs1362800	5	39378115	0.956154	T	0.39156	-0.0806	0.008358	5.2394e-22		-0.095813	0.00836884	2.38456e-30	T	0.4045	-0.0305	0.0073	2.683e-05
rs835222	5	39362167	0.991462	A	0.397176	-0.0804	0.008343	5.58919e-22		-0.0946652	0.00835382	9.11315e-30	A	0.4033	-0.0325	0.0073	7.78e-06
rs700224	5	39360527	0.990332	A	0.602866	0.0804	0.008344	5.65241e-22		0.0946042	0.00835482	1.00599e-29	A	0.5969	0.0326	0.0073	7.088e-06
rs700225	5	39360533	0.990022	A	0.602866	0.0804	0.008344	5.65241e-22		0.0945759	0.00835482	1.04558e-29	A	0.5969	0.0325	0.0073	7.444e-06
rs835221	5	39361155	0.990347	C	0.602845	0.0804	0.008344	5.65241e-22		0.0945289	0.00835482	1.11491e-29	C	0.5968	0.0321	0.0073	9.661e-06
rs700222	5	39360482	0.990955	T	0.397132	-0.0804	0.008345	5.71631e-22		-0.0945651	0.00835582	1.07776e-29	T	0.4031	-0.0326	0.0073	6.928e-06
rs700235	5	39367718	0.960301	A	0.608491	0.0804	0.00836	6.76312e-22		0.0956918	0.00837078	2.90557e-30	A	0.5958	0.0309	0.0073	2.123e-05
rs696767	5	39370475	0.959705	A	0.39157	-0.0804	0.008361	6.83914e-22		-0.0956861	0.00837179	2.97519e-30	A	0.4045	-0.031	0.0073	2.003e-05
rs700234	5	39367548	0.961939	A	0.608501	0.0804	0.008361	6.83914e-22		0.0956211	0.00837178	3.25302e-30	A	0.5958	0.0308	0.0073	2.271e-05
rs835216	5	39359065	0.913409	T	0.604292	0.0801	0.008336	7.33102e-22		0.0938448	0.00834671	2.49786e-29	T	0.6012	0.0317	0.0074	1.71e-05
rs835223	5	39381357	0.953566	T	0.391346	-0.0804	0.008374	7.90601e-22		-0.095637	0.0083848	3.90257e-30	T	0.4043	-0.0302	0.0073	3.325e-05
rs700227	5	39361802	0.991139	C	0.601903	0.0798	0.008335	1.02763e-21		0.093991	0.00834565	2.01486e-29	C	0.5967	0.0323	0.0073	8.61e-06
rs835218	5	39359323	0.990978	A	0.601872	0.0798	0.008336	1.03911e-21		0.0939628	0.00834665	2.1261e-29	A	0.5969	0.0325	0.0073	7.83e-06
rs700232	5	39364358	0.988205	A	0.398161	-0.0796	0.008327	1.18596e-21		-0.0939223	0.00833759	1.95524e-29	A	0.4035	-0.0324	0.0073	8.026e-06
rs700236	5	39367739	0.960301	A	0.607529	0.0798	0.008356	1.29666e-21		0.0950851	0.00836663	6.25972e-30	A	0.5958	0.0308	0.0073	2.217e-05
rs700237	5	39368176	0.960954	A	0.607518	0.0798	0.008356	1.29666e-21		0.0950066	0.00836663	6.96983e-30	A	0.5958	0.0309	0.0073	2.193e-05
rs700238	5	39369103	0.960159	C	0.607534	0.0798	0.00836	1.35512e-21		0.0949856	0.00837063	7.63252e-30	C	0.5957	0.0309	0.0073	2.151e-05
rs835214	5	39358557	0.976972	T	0.59893	0.0786	0.008325	3.67686e-21		0.0931456	0.00833534	5.41879e-29	T	0.598	0.0317	0.0073	1.384e-05
rs11951093	5	39421736	0.828505	A	0.388144	-0.0791	0.008398	4.55798e-21		-0.0943698	0.00840845	3.13648e-29	A	0.4048	-0.0299	0.0073	4.187e-05
rs35969577	5	39401384	0.851628	T	0.391795	-0.0785	0.008374	6.96669e-21		-0.0941029	0.00838429	3.11913e-29	T	0.4061	-0.0292	0.0073	5.827e-05
rs12153248	5	39400305	0.851839	T	0.39178	-0.0785	0.008379	7.34594e-21		-0.0941219	0.0083893	3.27908e-29	T	0.4061	-0.0293	0.0073	5.636e-05
rs1421095	5	39355648	0.862811	A	0.350343	-0.0792	0.008561	2.21871e-20		-0.0943059	0.00857123	3.71207e-28	A	0.3683	-0.0299	0.0074	5.415e-05
rs700242	5	39384888	0.935994	A	0.607687	0.0759	0.00835	9.92028e-20		0.0911158	0.00835959	1.15821e-27	A	0.5972	0.0291	0.0073	6.48e-05
rs700221	5	39357175	0.961222	A	0.605485	0.0742	0.008341	5.79917e-19		0.0891967	0.00835017	1.2355e-26	A	0.5974	0.0319	0.0073	1.146e-05
rs700220	5	39356591	0.91462	A	0.361972	-0.0751	0.008504	1.03616e-18		-0.0902006	0.00851326	3.13289e-26	A	0.3831	-0.0295	0.0073	6.042e-05
rs1421094	5	39355591	0.853378	A	0.359457	-0.0751	0.008506	1.05557e-18		-0.090427	0.00851523	2.42013e-26	A	0.3732	-0.0292	0.0074	7.584e-05
rs11959928	5	39397132	0.80266	A	0.397491	-0.0723	0.008356	5.03987e-18		-0.0885186	0.00836474	3.5981e-26	A	0.4149	-0.0285	0.0072	8.228e-05
rs10062079	5	39393733	0.814825	A	0.397322	-0.0723	0.008361	5.27364e-18		-0.0882652	0.00836974	5.31458e-26	A	0.4146	-0.029	0.0072	6.226e-05
rs2542713	5	39385641	0.882028	A	0.399501	-0.0715	0.008331	9.29114e-18		-0.0870443	0.00833953	1.67069e-25	A	0.4073	-0.0242	0.0081	0.002815
rs1818782	5	39424628	0.278431	A	0.340674	0.0735	0.008621	1.51898e-17		0.0879039	0.00862973	2.28597e-24	A	0.3418	0.0202	0.0109	0.06335
rs700239	5	39373689	0.0765965	A	0.904699	-0.1162	0.013744	2.8005e-17		-0.110135	0.0137574	1.18912e-15	A	0.903	0.0076	0.0121	0.5267
rs835219	5	39359403	0.0750918	T	0.9128	-0.118	0.014326	1.76919e-16		-0.112192	0.0143392	5.11144e-15	T	0.9076	0.0064	0.0125	0.6098
rs2897020	5	39257884	0.0210231	T	0.817829	-0.0816	0.01043	5.13395e-15		-0.040546	0.0104386	0.000102656	T	0.7766	0.0007	0.0086	0.9306
rs66913031	5	39255259	0.0207559	C	0.182282	0.0812	0.010428	6.87667e-15		0.0400102	0.0104365	0.000126248	C	0.2259	-0.0018	0.0086	0.8353
rs1362812	5	39255009	0.0207559	T	0.817709	-0.0812	0.010428	6.87667e-15		-0.0400094	0.0104365	0.000126287	T	0.7741	0.0018	0.0086	0.8352
rs1362811	5	39254765	0.0207514	T	0.817718	-0.0812	0.010428	6.87667e-15		-0.0399964	0.0104365	0.000126927	T	0.7741	0.0018	0.0086	0.8311
rs72736566	5	39255205	0.0207514	T	0.817718	-0.0812	0.010428	6.87667e-15		-0.0399964	0.0104365	0.000126927	T	0.7741	0.0018	0.0086	0.8349
rs56377184	5	39253471	0.0209056	CA	0.182254	0.0812	0.01043	6.95838e-15		0.0400202	0.0104385	0.000126131	CA	0.2273	-0.0015	0.0092	0.8722
rs7720690	5	39253160	0.0210379	A	0.182254	0.0812	0.01043	6.95838e-15		0.0400077	0.0104385	0.000126748	A	0.2258	-0.002	0.0086	0.8173
rs7700789	5	39253164	0.0210091	T	0.182254	0.0812	0.01043	6.95838e-15		0.0399796	0.0104385	0.000128141	T	0.2258	-0.002	0.0086	0.8138
rs13356837	5	39253542	0.0207559	A	0.182254	0.0812	0.01043	6.95838e-15		0.0399787	0.0104385	0.000128187	A	0.2259	-0.0018	0.0086	0.8295
rs13357312	5	39253922	0.0206423	T	0.817726	-0.0812	0.01043	6.95838e-15		-0.0399664	0.0104385	0.000128801	T	0.7741	0.0018	0.0086	0.834
rs391230	5	39249907	0.0206794	A	0.817757	-0.0812	0.010431	6.99958e-15		-0.0400842	0.0104395	0.000123205	A	0.774	0.0019	0.0086	0.8279
rs391228	5	39249909	0.0206423	A	0.817757	-0.0812	0.010431	6.99958e-15		-0.0400726	0.0104395	0.000123768	A	0.774	0.0018	0.0086	0.8373
rs6896829	5	39257398	0.0208662	A	0.817717	-0.0812	0.010431	6.99958e-15		-0.0399977	0.0104395	0.00012743	A	0.7726	0.0012	0.0092	0.8966
rs7715266	5	39254131	0.0207514	A	0.817717	-0.0812	0.010431	6.99958e-15		-0.0399726	0.0104395	0.000128684	A	0.7741	0.0018	0.0086	0.8369
rs12653910	5	39252125	0.0206729	T	0.817756	-0.0812	0.010431	6.99958e-15		-0.0399632	0.0104395	0.000129154	T	0.7741	0.0019	0.0086	0.8287
rs4957165	5	39250534	0.0207223	A	0.182239	0.0812	0.010431	6.99958e-15		0.0399535	0.0104395	0.000129642	A	0.2259	-0.0019	0.0086	0.8225
rs4957168	5	39250735	0.0207223	T	0.817758	-0.0812	0.010431	6.99958e-15		-0.0399533	0.0104395	0.000129655	T	0.774	0.0019	0.0086	0.8262
rs4957169	5	39251001	0.0207223	C	0.817758	-0.0812	0.010431	6.99958e-15		-0.0399533	0.0104395	0.000129655	C	0.7741	0.0019	0.0086	0.825
rs4957164	5	39250499	0.0207223	A	0.182243	0.0812	0.010431	6.99958e-15		0.0399532	0.0104395	0.000129659	A	0.2259	-0.0019	0.0086	0.8243
rs7726449	5	39250441	0.0207223	A	0.817757	-0.0812	0.010431	6.99958e-15		-0.0399532	0.0104395	0.000129659	A	0.774	0.0019	0.0086	0.8257
rs7704780	5	39250235	0.0207749	T	0.817757	-0.0812	0.010431	6.99958e-15		-0.0399248	0.0104395	0.000131097	T	0.774	0.002	0.0086	0.8173
rs7720405	5	39253011	0.0206975	T	0.817756	-0.0812	0.010432	7.04101e-15		-0.0399629	0.0104405	0.00012936	T	0.7741	0.0019	0.0086	0.8255
rs1362810	5	39252535	0.0206729	A	0.817756	-0.0812	0.010432	7.04101e-15		-0.0399553	0.0104405	0.000129745	A	0.7741	0.0018	0.0086	0.8309
rs12659558	5	39251890	0.0206729	C	0.817746	-0.0812	0.010432	7.04101e-15		-0.0399544	0.0104405	0.000129789	C	0.7741	0.0018	0.0086	0.8315
rs13355573	5	39251587	0.0206729	T	0.817746	-0.0812	0.010432	7.04101e-15		-0.0399544	0.0104405	0.000129789	T	0.7741	0.0019	0.0086	0.8244
rs11368627	5	39252812	0.0210631	CA	0.182253	0.0812	0.010433	7.08267e-15		0.0400457	0.0104415	0.000125448	CA	0.2254	-0.0022	0.0086	0.7976
rs5867451	5	39249700	0.0209706	A	0.182281	0.0812	0.010437	7.25169e-15		0.0399729	0.0104455	0.000129825	A	0.2274	-0.0014	0.0092	0.8831
rs96436	5	39256708	0.0209081	A	0.817708	-0.0812	0.010438	7.29454e-15		-0.0399604	0.0104465	0.00013065	A	0.774	0.0014	0.0086	0.8689
rs7700754	5	39253022	0.0206975	A	0.182672	0.0811	0.010427	7.37474e-15		0.039865	0.0104355	0.000133386	A	0.2259	-0.0019	0.0086	0.827
rs261742	5	39251880	0.0207123	A	0.817732	-0.0812	0.010441	7.42453e-15		-0.0399087	0.0104495	0.000133894	A	0.774	0.0015	0.0086	0.8605
rs187877	5	39237490	0.0150289	A	0.179439	0.0815	0.010531	1.00158e-14		0.0415682	0.0105396	8.01279e-05	A	0.2056	-0.0006	0.0089	0.9468
rs10461725	5	39437129	0.213608	C	0.655969	-0.0657	0.008615	2.41712e-14		-0.0795834	0.00862198	2.6988e-20	C	0.6372	-0.0251	0.0074	0.0007316
rs10039316	5	39259178	0.0216618	T	0.81965	-0.0798	0.010488	2.76876e-14		-0.0387218	0.0104962	0.000225033	T	0.7746	0.0011	0.0086	0.899
rs6882168	5	39402647	0.309312	T	0.340559	0.0636	0.008591	1.33045e-13		0.0803831	0.00859748	8.79761e-21	T	0.3571	0.0157	0.0075	0.0347
rs151173403	5	39279104	0.00374852	T	0.913549	-0.1017	0.014321	1.23446e-12		-0.0653311	0.0143307	5.14418e-06	T	0.8639	0.0066	0.0106	0.5352
rs12548569	5	39277029	0.00374096	A	0.913549	-0.1017	0.014322	1.2389e-12		-0.065286	0.0143317	5.22975e-06	A	0.8627	0.0085	0.0118	0.4712
rs111675464	5	39276043	0.00374096	T	0.0864512	0.1017	0.014323	1.24335e-12		0.0652809	0.0143327	5.24652e-06	T	0.1373	-0.0085	0.0118	0.4727
rs55654255	5	39273262	0.00378595	A	0.0864509	0.1017	0.014326	1.2568e-12		0.0652858	0.0143357	5.26185e-06	A	0.1362	-0.0064	0.0106	0.5461
rs16868511	5	39266520	0.00381688	A	0.0864521	0.1017	0.014329	1.27039e-12		0.0651663	0.0143387	5.49913e-06	A	0.1361	-0.0057	0.0106	0.5931
rs12655171	5	39263661	0.00376588	T	0.0863659	0.1015	0.01433	1.41023e-12		0.0650724	0.0143397	5.68084e-06	T	0.1361	-0.0055	0.0106	0.606
rs113658241	5	39303587	0.00377636	C	0.0861787	0.1008	0.014351	2.15758e-12		0.0644086	0.0143605	7.28745e-06	C	0.1361	-0.0067	0.0106	0.5249
rs78396624	5	39297741	0.00378098	A	0.91381	-0.1007	0.014341	2.18988e-12		-0.0643704	0.0143505	7.2714e-06	A	0.8639	0.0067	0.0106	0.5282
rs75531320	5	39296310	0.00378098	T	0.0861912	0.1007	0.014342	2.19757e-12		0.0643651	0.0143515	7.29451e-06	T	0.1361	-0.0067	0.0106	0.5281
rs56028249	5	39288529	0.00374852	A	0.913806	-0.1007	0.014348	2.24424e-12		-0.0642442	0.0143575	7.65517e-06	A	0.8639	0.0062	0.0106	0.5564
rs79311110	5	39284415	0.00374852	A	0.0861986	0.1007	0.014351	2.26792e-12		0.0642281	0.0143605	7.72922e-06	A	0.1361	-0.0065	0.0106	0.5365
rs17383601	5	39283859	0.00374852	C	0.913801	-0.1007	0.014352	2.27587e-12		-0.064223	0.0143615	7.75336e-06	C	0.8639	0.0065	0.0106	0.5368
rs79803377	5	39310053	0.00345454	T	0.0875001	0.1	0.014276	2.47404e-12		0.0635289	0.0142854	8.70339e-06	T	0.1363	-0.0076	0.0106	0.475
rs77644597	5	39315315	0.00375129	A	0.0871695	0.0994	0.01429	3.50285e-12		0.0630759	0.0142993	1.02841e-05	A	0.1363	-0.0075	0.0106	0.4802
rs78315252	5	39324979	0.00390027	A	0.910385	-0.0965	0.01412	8.24193e-12		-0.0606746	0.0141289	1.7519e-05	A	0.865	0.0057	0.0106	0.5925
rs75246119	5	39324416	0.00395866	T	0.089625	0.0965	0.01412	8.24193e-12		0.0606483	0.0141289	1.76669e-05	T	0.135	-0.0055	0.0106	0.6057
rs77135842	5	39320675	0.00395137	A	0.910358	-0.0964	0.014125	8.80609e-12		-0.0605223	0.0141339	1.85155e-05	A	0.8649	0.0054	0.0106	0.6091
rs155083	5	39327873	0.00407133	T	0.089688	0.0964	0.014141	9.29245e-12		0.0605376	0.0141499	1.88316e-05	T	0.1348	-0.0073	0.0106	0.4893
rs696760	5	39333494	0.00410119	C	0.089679	0.0962	0.014127	9.78329e-12		0.0604673	0.0141358	1.8893e-05	C	0.1352	-0.0067	0.0106	0.5246
rs75600220	5	39256209	0.00115382	C	0.0867942	0.0945	0.014316	4.08377e-11		0.053012	0.0143244	0.000214902	C	0.137	-0.0041	0.0118	0.7294
rs12651746	5	39252520	0.00102448	A	0.0869751	0.0938	0.014299	5.38441e-11		0.0522407	0.0143073	0.000260873	A	0.1403	-0.0031	0.0105	0.764
rs12653957	5	39252330	0.00100333	T	0.913025	-0.0938	0.0143	5.401e-11		-0.0520456	0.0143083	0.000275345	T	0.8598	0.0032	0.0105	0.7613
rs80161021	5	39257255	0.00104636	C	0.913025	-0.0935	0.014301	6.23451e-11		-0.0519399	0.0143092	0.000283614	C	0.8602	0.0031	0.0105	0.771
rs261743	5	39249988	0.00109253	A	0.086938	0.0935	0.014306	6.33046e-11		0.052059	0.0143142	0.00027596	A	0.1399	-0.0031	0.0105	0.7701
rs6872083	5	39418421	0.244473	A	0.693172	-0.0566	0.00886	1.67782e-10		-0.0747221	0.00886498	3.48911e-17	A	0.6903	-0.0296	0.0077	0.0001301
rs146707311	5	39258480	0.00124163	A	0.0851866	0.0909	0.014412	2.84048e-10		0.049674	0.0144197	0.000571313	A	0.1395	-0.0023	0.0105	0.8295
rs10035279	5	39408937	0.249468	T	0.676491	-0.0546	0.008696	3.41308e-10		-0.0727151	0.00870068	6.41101e-17	T	0.6809	-0.0198	0.0077	0.00996
rs10070876	5	39428975	0.164551	T	0.686164	-0.0554	0.008828	3.48541e-10		-0.0718811	0.00883281	4.0196e-16	T	0.6826	-0.0288	0.0077	0.0001781
rs700187	5	39213615	0.000852301	T	0.090291	0.0864	0.014062	8.03582e-10		0.0465124	0.0140691	0.000946397	T	0.1354	-0.0047	0.0106	0.6595
rs834518	5	39214344	0.000910829	A	0.909714	-0.0864	0.014066	8.12474e-10		-0.0465599	0.0140731	0.000938191	A	0.8646	0.0051	0.0106	0.6321
rs696748	5	39213696	0.000852301	A	0.090282	0.0864	0.014069	8.19203e-10		0.0464745	0.0140761	0.000961158	A	0.1354	-0.0047	0.0106	0.6598
rs11742556	5	39428399	0.194985	T	0.303754	0.0546	0.008912	8.97932e-10		0.0691471	0.00891663	8.84472e-15	T	0.3024	0.0275	0.0078	0.0004084
rs11746016	5	39428392	0.194985	T	0.696246	-0.0546	0.008912	8.97932e-10		-0.0691471	0.00891663	8.84472e-15	T	0.6976	-0.0275	0.0078	0.0004088
rs12654688	5	39213241	0.000843781	T	0.909773	-0.0861	0.014066	9.29064e-10		-0.0463492	0.014073	0.000989588	T	0.865	0.005	0.0107	0.6387
rs56281328	5	39212599	0.000830162	A	0.0902362	0.0861	0.014068	9.34152e-10		0.0464712	0.014075	0.00096109	A	0.1349	-0.005	0.0107	0.6401
rs3812040	5	39426020	0.194699	T	0.696222	-0.0544	0.008896	9.64916e-10		-0.0690912	0.00890058	8.3239e-15	T	0.6974	-0.027	0.0078	0.0005179
rs3812037	5	39426798	0.19422	T	0.696241	-0.0544	0.008898	9.73268e-10		-0.0689847	0.00890258	9.27347e-15	T	0.6974	-0.0275	0.0078	0.0004109
rs6894035	5	39427712	0.194643	T	0.303748	0.0544	0.008898	9.73268e-10		0.0689635	0.00890258	9.44876e-15	T	0.3024	0.0275	0.0078	0.0004003
rs6894179	5	39427770	0.194643	A	0.30375	0.0544	0.008898	9.73268e-10		0.0689635	0.00890258	9.44898e-15	A	0.3024	0.0275	0.0078	0.0004065
rs7728088	5	39427049	0.194392	T	0.30375	0.0544	0.008898	9.73268e-10		0.0689385	0.00890258	9.6602e-15	T	0.3024	0.0275	0.0078	0.0003994
rs9292741	5	39427155	0.194392	A	0.69625	-0.0544	0.008898	9.73268e-10		-0.0689385	0.00890258	9.6602e-15	A	0.6979	-0.0276	0.0078	0.000382
rs6894407	5	39428023	0.194878	A	0.696253	-0.0544	0.008898	9.73268e-10		-0.068917	0.00890258	9.84592e-15	A	0.6976	-0.0275	0.0078	0.0004006
rs3828651	5	39426451	0.194456	T	0.303757	0.0544	0.008899	9.77469e-10		0.0689987	0.00890358	9.22266e-15	T	0.3024	0.0275	0.0078	0.0003958
rs9292743	5	39427301	0.194398	T	0.696241	-0.0544	0.008906	1.00735e-09		-0.06894	0.00891059	1.01902e-14	T	0.6976	-0.0274	0.0078	0.0004192
rs10076175	5	39428807	0.193376	A	0.695857	-0.054	0.008914	1.37922e-09		-0.0684122	0.00891853	1.70926e-14	A	0.6968	-0.0273	0.0078	0.0004385
rs3733801	5	39376988	0.182232	T	0.114613	-0.0749	0.012764	4.40907e-09		-0.0644992	0.01277	4.39842e-07	T	0.13	-0.0164	0.0107	0.1251
rs6865377	5	39429922	0.159528	C	0.692037	-0.0517	0.008879	5.78948e-09		-0.0678559	0.00888315	2.1939e-14	C	0.6837	-0.0279	0.0077	0.0002772
rs6881804	5	39432484	0.16354	T	0.307476	0.0513	0.008876	7.48649e-09		0.067325	0.00888008	3.41387e-14	T	0.3159	0.0284	0.0077	0.0002156
rs6874904	5	39436829	0.161392	T	0.30791	0.0513	0.008882	7.66219e-09		0.0673326	0.00888609	3.52816e-14	T	0.2988	0.0331	0.0095	0.0005222
rs10079257	5	39432927	0.163005	T	0.692353	-0.051	0.008879	9.25259e-09		-0.0671157	0.00888303	4.17291e-14	T	0.6839	-0.0284	0.0077	0.0002169
rs3897802	5	39434021	0.16156	T	0.30768	0.0508	0.008855	9.64412e-09		0.0668815	0.00885899	4.36719e-14	T	0.3163	0.0284	0.0077	0.0002195
rs2887029	5	39435224	0.16094	T	0.691982	-0.0507	0.008857	1.0387e-08		-0.0667612	0.00886098	4.91003e-14	T	0.6836	-0.0284	0.0077	0.0002147
rs3849767	5	39418446	0.231503	T	0.301139	0.0507	0.008912	1.27816e-08		0.0697122	0.00891595	5.33201e-15	T	0.3019	0.0296	0.0078	0.000143
rs10941434	5	39432841	0.161797	A	0.692468	-0.0504	0.008876	1.36093e-08		-0.0666439	0.00887993	6.14295e-14	A	0.6838	-0.0284	0.0077	0.0002104
rs10062979	5	39429049	0.163677	T	0.304161	0.0503	0.008897	1.5713e-08		0.0672955	0.0089009	4.01456e-14	T	0.3147	0.0301	0.0077	9.137e-05
rs34793804	5	39422031	0.22814	T	0.302175	0.0497	0.008898	2.32995e-08		0.0684298	0.00890179	1.50399e-14	T	0.3028	0.0298	0.0078	0.0001285
rs3849769	5	39421279	0.229145	A	0.301997	0.0496	0.008913	2.62295e-08		0.0683601	0.00891678	1.76816e-14	A	0.3026	0.0299	0.0078	0.0001258
rs13179493	5	39426307	0.38302	T	0.730307	0.051	0.009221	3.18676e-08		0.0759194	0.00922486	1.87428e-16	T	0.7343	0.036	0.0082	1.169e-05
rs6894755	5	39428210	0.194229	A	0.705921	-0.0494	0.00899	3.90723e-08		-0.0644589	0.00899372	7.66068e-13	A	0.7001	-0.0289	0.0078	0.0002078
rs9292742	5	39427224	0.193767	A	0.705924	-0.0493	0.008993	4.20445e-08		-0.0643763	0.00899671	8.33422e-13	A	0.7001	-0.0289	0.0078	0.0002051
rs3812039	5	39426327	0.193594	T	0.705917	-0.0493	0.008994	4.21897e-08		-0.0644306	0.00899771	8.02198e-13	T	0.7001	-0.0293	0.0078	0.0001716
rs6894577	5	39428050	0.194257	T	0.294071	0.0493	0.008998	4.27748e-08		0.0643744	0.00900171	8.59265e-13	T	0.2998	0.029	0.0078	0.0001992
rs35950587	5	39429785	0.0794346	A	0.158976	0.0602	0.011093	5.73587e-08		0.0745367	0.0110974	1.86018e-11	A	0.2075	0.0115	0.0088	0.1911
rs10067337	5	39343395	0.145151	A	0.449237	0.044	0.008154	6.80957e-08		0.0654218	0.00815719	1.05624e-15	A	0.4513	0.0089	0.0072	0.2187
rs6877573	5	39432245	0.0796564	C	0.159042	0.0599	0.011104	6.87328e-08		0.0741209	0.0111084	2.51414e-11	C	0.2074	0.0112	0.0088	0.2051
rs11739328	5	39419750	0.229913	T	0.292882	0.0481	0.008964	8.0543e-08		0.0675796	0.00896751	4.84415e-14	T	0.2965	0.0301	0.0078	0.0001201
rs7703879	5	39434349	0.0787073	A	0.159242	0.0594	0.011073	8.12188e-08		0.0733726	0.0110773	3.50292e-11	A	0.2079	0.0109	0.0088	0.215
rs358504	5	39104603	0.00891206	T	0.847397	0.0602	0.011339	1.10162e-07		0.00107199	0.0113433	0.924709	T	0.7908	0.0098	0.0088	0.2631
rs426102	5	39110076	0.00885324	A	0.151981	-0.0599	0.01136	1.34294e-07		-0.000728846	0.0113643	0.948863	A	0.2088	-0.0093	0.0088	0.2868
rs34525658	5	39427198	0.108353	A	0.150391	0.0594	0.011327	1.57041e-07		0.0709405	0.0113312	3.83353e-10	A	0.1928	0.0106	0.0091	0.2424
rs10077761	5	39436079	0.0909241	A	0.247553	0.0497	0.009491	1.63615e-07		0.0607989	0.00949456	1.51802e-10	A	0.2324	0.0325	0.0085	0.0001303
rs377022	5	39108309	0.0089695	A	0.152012	-0.0594	0.011352	1.6718e-07		-0.000174852	0.0113562	0.987715	A	0.2091	-0.0098	0.0088	0.2643
rs10058075	5	39416294	0.207611	C	0.273485	0.0476	0.009145	1.93965e-07		0.066855	0.00914835	2.71396e-13	C	0.2834	0.0234	0.0079	0.003212
rs12697392	5	39417846	0.20619	T	0.726385	-0.0476	0.009147	1.95157e-07		-0.0669036	0.00915035	2.64011e-13	T	0.7161	-0.0234	0.0079	0.003179
rs3844507	5	39397662	0.209129	A	0.273333	0.0474	0.009158	2.26933e-07		0.0668805	0.00916133	2.87108e-13	A	0.2839	0.0236	0.0079	0.002859
rs3912071	5	39398370	0.209023	T	0.273332	0.0473	0.00914	2.27844e-07		0.0667795	0.00914331	2.80068e-13	T	0.2839	0.0236	0.0079	0.002843
rs35896178	5	39403024	0.208228	T	0.273337	0.0473	0.009158	2.40589e-07		0.0665642	0.00916131	3.70841e-13	T	0.2865	0.019	0.0088	0.03058
rs6874610	5	39436460	0.160681	T	0.298336	0.0461	0.008938	2.4993e-07		0.0626332	0.00894124	2.47009e-12	T	0.3137	0.0298	0.0077	0.0001058
rs6881340	5	39432347	0.162335	A	0.70224	-0.0461	0.008954	2.62526e-07		-0.0627677	0.00895724	2.42639e-12	A	0.6866	-0.0296	0.0077	0.0001263
rs13153355	5	39400587	0.208888	C	0.267905	0.0473	0.009211	2.81897e-07		0.0669148	0.00921429	3.81226e-13	C	0.2842	0.0237	0.0079	0.002776
rs35203560	5	39400701	0.208859	T	0.732109	-0.0473	0.009215	2.85258e-07		-0.0669131	0.00921829	3.90729e-13	T	0.7158	-0.0237	0.0079	0.002704
rs2367593	5	39435174	0.160858	T	0.298139	0.0458	0.008944	3.04321e-07		0.0623983	0.00894719	3.07913e-12	T	0.3138	0.0296	0.0077	0.0001169
rs62360066	5	39483488	0.0308727	A	0.864911	0.0603	0.011912	4.14615e-07		0.0447195	0.0119161	0.000174826	A	0.8439	-0.0127	0.01	0.2048
rs10941435	5	39432873	0.162229	A	0.297832	0.0453	0.00896	4.28582e-07		0.0619711	0.00896312	4.71166e-12	A	0.3175	0.0286	0.0085	0.0007848
rs10035891	5	39343667	0.145688	T	0.550509	-0.0408	0.008137	5.32731e-07		-0.0620022	0.00813972	2.59155e-14	T	0.549	-0.0082	0.0072	0.2556
rs358505	5	39102936	0.00978124	C	0.156277	-0.0557	0.011237	7.16493e-07		0.00173133	0.0112407	0.877591	C	0.2166	-0.0097	0.0087	0.2614
rs358502	5	39105104	0.00971946	T	0.843706	0.0557	0.011245	7.29606e-07		-0.00178373	0.0112487	0.874006	T	0.7833	0.0099	0.0087	0.2525
rs443378	5	39103786	0.00963676	A	0.156163	-0.0553	0.011231	8.48486e-07		0.00226379	0.0112347	0.840307	A	0.2124	-0.0107	0.0087	0.2208
rs358503	5	39104831	0.00961744	T	0.843831	0.0553	0.011236	8.58043e-07		-0.00228754	0.0112397	0.838725	T	0.7876	0.0107	0.0087	0.2211
rs358512	5	39097708	0.00953783	T	0.843831	0.0551	0.011244	9.5646e-07		-0.00224639	0.0112476	0.841699	T	0.7878	0.011	0.0087	0.2104
rs358510	5	39098080	0.009536	A	0.843835	0.0551	0.011245	9.58583e-07		-0.00222637	0.0112486	0.843105	A	0.7878	0.0109	0.0087	0.2138
rs358513	5	39097486	0.00943592	T	0.843831	0.0551	0.011245	9.58583e-07		-0.00216232	0.0112486	0.847563	T	0.7879	0.011	0.0087	0.2097
rs358514	5	39097349	0.00955236	A	0.156169	-0.0551	0.011245	9.58583e-07		0.0021525	0.0112486	0.848247	A	0.212	-0.0112	0.0088	0.2
rs358509	5	39099627	0.00954916	T	0.843825	0.055	0.011236	9.83155e-07		-0.00235779	0.0112396	0.833844	T	0.7878	0.0111	0.0087	0.2058
rs365862	5	39109051	0.00967444	A	0.155569	-0.0549	0.011278	1.12799e-06		0.00279523	0.0112816	0.804314	A	0.2122	-0.0108	0.0087	0.2154
rs404122	5	39107353	0.00965351	A	0.844426	0.0547	0.01124	1.13564e-06		-0.0029888	0.0112436	0.790375	A	0.7877	0.0109	0.0087	0.2107
rs382753	5	39107883	0.00967021	A	0.155584	-0.0546	0.011271	1.27065e-06		0.00306749	0.0112746	0.785567	A	0.2123	-0.0109	0.0087	0.2119
rs12657342	5	38901149	0.00294566	C	0.820756	-0.0507	0.010571	1.61752e-06		-0.0136311	0.0105742	0.197366	C	0.8176	0.0113	0.0094	0.2274
rs34209642	5	39430941	0.0786873	A	0.14935	0.0533	0.01139	2.87514e-06		0.0685847	0.0113933	1.7471e-09	A	0.2053	0.0128	0.0088	0.1481
rs12516046	5	39439306	0.0144361	A	0.647742	-0.0394	0.008459	3.19667e-06		-0.0448353	0.00846142	1.16573e-07	A	0.661	-0.0163	0.0075	0.03113
rs10941432	5	39359276	0.650416	A	0.514661	0.0378	0.008144	3.45966e-06		0.0535291	0.00814634	4.99981e-11	A	0.4933	0.0408	0.0087	2.947e-06
rs3909471	5	39431936	0.0915688	A	0.23744	0.0445	0.009595	3.52082e-06		0.056414	0.00959777	4.15697e-09	A	0.2295	0.0341	0.0085	6.538e-05
rs1971419	5	39361303	0.650373	A	0.514567	0.0378	0.008152	3.53675e-06		0.0535668	0.00815435	5.06151e-11	A	0.505	0.0336	0.0071	2.394e-06
rs3849774	5	39437622	0.0638356	A	0.630731	-0.0381	0.008428	6.16514e-06		-0.0488106	0.00843029	7.04243e-09	A	0.6241	-0.0168	0.0075	0.02465
rs11953839	5	39329438	0.113953	A	0.395982	-0.0374	0.008308	6.74168e-06		-0.0427614	0.00831023	2.66617e-07	A	0.3706	0.0005	0.0074	0.9499
rs13169069	5	39743005	0.000641332	T	0.810135	0.0464	0.010363	7.55336e-06		0.0418645	0.0103658	5.37418e-05	T	0.7644	-0.0064	0.0084	0.4446
rs1070306	5	39322461	0.112981	T	0.602111	0.037	0.00831	8.48893e-06		0.0424421	0.00831219	3.29029e-07	T	0.6304	-0.0008	0.0074	0.9115
rs4957474	5	39362718	0.632645	T	0.51288	0.0358	0.008137	1.08423e-05		0.0529217	0.00813909	7.91708e-11	T	0.4994	0.0324	0.0071	5.277e-06
rs696764	5	39342493	0.00153403	T	0.134344	0.0514	0.01179	1.30284e-05		0.0236729	0.0117929	0.0447085	T	0.1696	-0.0047	0.0097	0.6295
rs395967	5	38842959	0.00414448	T	0.411239	0.0359	0.008247	1.34227e-05		0.0171867	0.00824906	0.0372079	T	0.4074	0.0054	0.0073	0.4573
rs2542710	5	39382261	0.617518	A	0.486482	-0.0354	0.008136	1.35498e-05		-0.0520893	0.00813804	1.54649e-10	A	0.5001	-0.0317	0.0071	8.412e-06
rs1494686	5	39225203	0.00376019	T	0.886708	-0.0554	0.01277	1.43594e-05		-0.0154896	0.0127732	0.225256	T	0.847	0.0071	0.01	0.4824
rs2542714	5	39222427	0.00373697	T	0.886669	-0.0553	0.012758	1.46068e-05		-0.0155731	0.0127611	0.222331	T	0.8469	0.0073	0.01	0.4693
rs1046033	5	39372150	0.625884	A	0.487043	-0.0352	0.008138	1.52264e-05		-0.0521089	0.00814002	1.53791e-10	A	0.5009	-0.0323	0.0071	5.62e-06
rs7704942	5	39371493	0.626067	A	0.487029	-0.0352	0.008142	1.53739e-05		-0.0521153	0.00814402	1.56179e-10	A	0.5009	-0.0322	0.0071	5.984e-06
rs2686163	5	39378259	0.62522	T	0.487065	-0.0352	0.008146	1.55226e-05		-0.0521344	0.00814802	1.56995e-10	T	0.5008	-0.0322	0.0071	6.225e-06
rs2686162	5	39375082	0.62572	T	0.512968	0.0352	0.008148	1.55974e-05		0.0520984	0.00815002	1.63275e-10	T	0.4991	0.0321	0.0071	6.518e-06
rs2738239	5	39375365	0.625857	T	0.487016	-0.0352	0.00815	1.56725e-05		-0.0520934	0.00815202	1.6562e-10	T	0.5009	-0.0323	0.0071	5.885e-06
rs2738238	5	39377418	0.624965	A	0.512548	0.0351	0.008151	1.66068e-05		0.052064	0.00815301	1.70428e-10	A	0.4989	0.0325	0.0071	5.048e-06
rs387308	5	38843333	0.00411719	T	0.412074	0.0355	0.00826	1.72486e-05		0.0166189	0.00826202	0.0442744	T	0.4119	0.0057	0.008	0.4811
rs357286	5	38837861	0.00424081	A	0.412171	0.0355	0.008264	1.74111e-05		0.0166636	0.00826602	0.0438091	A	0.4122	0.007	0.0073	0.333
rs4578	5	39373253	0.625765	T	0.512007	0.0347	0.008146	2.04647e-05		0.0516134	0.00814796	2.38077e-10	T	0.499	0.0321	0.0071	6.536e-06
rs3776522	5	39365124	0.631356	A	0.512069	0.0347	0.008149	2.06088e-05		0.0517963	0.00815096	2.0894e-10	A	0.5047	0.0295	0.0079	0.0001969
rs3812042	5	39370907	0.625793	A	0.512021	0.0347	0.008164	2.1342e-05		0.0517674	0.00816596	2.30652e-10	A	0.499	0.0322	0.0071	6.101e-06
rs1501742	5	38836704	0.00785108	A	0.808574	-0.0438	0.010324	2.21003e-05		-0.015778	0.0103264	0.126532	A	0.8318	-0.0058	0.0096	0.5494
rs17361070	5	38838028	0.00801285	A	0.808556	-0.0438	0.010324	2.21003e-05		-0.0157603	0.0103264	0.126959	A	0.8318	-0.0059	0.0096	0.5415
rs2962495	5	39574354	0.0324318	A	0.212142	-0.0423	0.009982	2.25894e-05		-0.0505551	0.00998438	4.11815e-07	A	0.1778	0.0021	0.0096	0.8241
rs16867780	5	38838063	0.00793167	A	0.191494	0.0438	0.010344	2.29225e-05		0.0157066	0.0103465	0.128997	A	0.1685	0.0066	0.0096	0.4914
rs62354699	5	38842280	0.0078992	A	0.191433	0.0435	0.010342	2.59758e-05		0.0154046	0.0103444	0.136443	A	0.1682	0.0058	0.0096	0.5462
rs62354698	5	38842260	0.00787497	T	0.191503	0.0434	0.010338	2.69159e-05		0.0153159	0.0103404	0.13856	T	0.1685	0.0067	0.0096	0.4849
rs61495314	5	38841407	0.00789549	T	0.808497	-0.0434	0.010339	2.69642e-05		-0.0153462	0.0103414	0.137819	T	0.8315	-0.0067	0.0096	0.489
rs62354697	5	38841701	0.00789549	T	0.808497	-0.0434	0.010339	2.69642e-05		-0.0153462	0.0103414	0.137819	T	0.8315	-0.0068	0.0096	0.4818
rs59658589	5	38841241	0.00790302	A	0.808498	-0.0434	0.010339	2.69642e-05		-0.0153059	0.0103414	0.138856	A	0.8315	-0.0068	0.0096	0.4778
rs12518132	5	38840353	0.00790302	A	0.808498	-0.0434	0.01034	2.70125e-05		-0.0153059	0.0103424	0.138894	A	0.8078	0.0089	0.0131	0.4981
rs12523283	5	38840159	0.00790302	A	0.191504	0.0434	0.010341	2.7061e-05		0.0153061	0.0103434	0.13893	A	0.1685	0.0068	0.0096	0.4768
rs62354693	5	38839030	0.00790302	A	0.8085	-0.0434	0.010342	2.71095e-05		-0.0153058	0.0103444	0.138974	A	0.8315	-0.0066	0.0096	0.4896
rs62354694	5	38839482	0.00790302	T	0.808503	-0.0433	0.01034	2.81894e-05		-0.0152057	0.0103424	0.1415	T	0.8315	-0.0068	0.0096	0.4796
rs4596408	5	39447059	0.0163074	T	0.682173	-0.0358	0.008707	3.92868e-05		-0.0419902	0.00870892	1.42475e-06	T	0.6947	-0.0246	0.0078	0.00151
rs444556	5	39113938	0.00187136	A	0.689711	-0.0361	0.008791	4.01747e-05		-0.00543965	0.00879295	0.536155	A	0.6869	0.0007	0.0077	0.9271
rs196393	5	39325831	0.0702398	A	0.47105	-0.0334	0.008139	4.06598e-05		-0.00917828	0.0081408	0.259556	A	0.4563	0.0009	0.0087	0.9155
rs57380430	5	39448062	0.0163454	T	0.317801	0.0357	0.00872	4.23927e-05		0.0419067	0.00872192	1.54935e-06	T	0.3091	0.0274	0.0086	0.001441
rs17395128	5	39453905	0.0165617	T	0.682086	-0.0357	0.008721	4.24787e-05		-0.0419142	0.00872292	1.547e-06	T	0.6948	-0.0243	0.0078	0.001779
rs700190	5	39216880	0.00389653	A	0.883435	-0.0514	0.012575	4.36093e-05		-0.0120161	0.0125777	0.3394	A	0.847	0.0085	0.01	0.3956
rs10512706	5	39441157	0.0157808	A	0.316623	0.0357	0.00876	4.59467e-05		0.0417517	0.00876192	1.88726e-06	A	0.3055	0.0231	0.0078	0.002923
rs696761	5	39333965	0.0710127	T	0.473176	-0.0329	0.008111	4.98733e-05		-0.00938239	0.00811274	0.247476	T	0.4679	0.003	0.0072	0.6819
rs696759	5	39333234	0.0710302	T	0.526778	0.0329	0.008121	5.09501e-05		0.00912214	0.00812274	0.261421	T	0.5311	-0.0027	0.0072	0.701
rs61504451	5	39455738	0.0152267	A	0.315686	0.0354	0.00875	5.21638e-05		0.0407607	0.00875188	3.20283e-06	A	0.3092	0.0223	0.0077	0.003918
rs67558841	5	39455730	0.015223	A	0.684295	-0.0354	0.008757	5.28888e-05		-0.0407703	0.00875888	3.24389e-06	A	0.6907	-0.0222	0.0077	0.00403
rs261752	5	39328506	0.0703832	A	0.526594	0.0328	0.008119	5.34725e-05		0.00904659	0.00812073	0.265274	A	0.5296	-0.0021	0.0072	0.7643
rs834903	5	39334323	0.0712865	A	0.473403	-0.0327	0.008144	5.93889e-05		-0.00860967	0.00814572	0.290532	A	0.4674	0.0027	0.0072	0.7022
rs66793408	5	39493851	0.00141758	A	0.77399	-0.0382	0.009699	8.19754e-05		-0.0401512	0.00970096	3.48996e-05	A	0.7753	-0.0149	0.0086	0.08315
rs71623828	5	39776497	0.000171685	T	0.810181	-0.0402	0.010225	8.44033e-05		-0.0415293	0.010227	4.89159e-05	T	0.8054	-0.0048	0.0111	0.6644
rs595740	5	38925113	0.0037059	A	0.213016	-0.0388	0.00987	8.45566e-05		-0.019272	0.00987197	0.0509147	A	0.2294	0.0062	0.0085	0.4636
rs35974306	5	39808959	0.000236437	A	0.186883	0.0404	0.01038	9.93802e-05		0.0429434	0.010382	3.52926e-05	A	0.1798	0.0024	0.0093	0.7946
rs6860210	5	38835346	0.00356893	T	0.755193	-0.037	0.009527	0.000102879		-0.0131242	0.0095289	0.16842	T	0.7782	-0.0111	0.0086	0.1988
rs62352642	5	38945919	0.00516643	T	0.216639	-0.038	0.009816	0.000108287		-0.0184613	0.0098179	0.0600567	T	0.2237	0.003	0.0086	0.7279
rs6451453	5	39741080	0.00699831	A	0.813207	-0.0401	0.010382	0.000112254		-0.0356913	0.010384	0.000587878	A	0.8015	0	0.009	0.9957
rs72732763	5	39056735	0.00515227	A	0.21657	-0.0378	0.0098	0.00011472		-0.0182361	0.00980187	0.062819	A	0.2239	0.0027	0.0086	0.7487
rs12054900	5	38979569	0.00503521	A	0.783335	0.0378	0.00981	0.000116579		0.0181583	0.00981188	0.0642211	A	0.775	-0.0025	0.0086	0.7736
rs16867919	5	38974929	0.00514411	A	0.783373	0.0377	0.009828	0.000125065		0.0180196	0.00982987	0.0667804	A	0.7758	-0.0028	0.0086	0.7473
rs9632405	5	38912195	0.00319953	A	0.210994	-0.0378	0.009878	0.00012988		-0.0186012	0.00987985	0.0597356	A	0.2252	0.0034	0.0086	0.6952
rs11750204	5	39746682	0.000183872	T	0.817589	-0.04	0.010455	0.000130284		-0.041272	0.010457	7.91875e-05	T	0.8231	0.003	0.0094	0.7483
rs268086	5	39479284	0.0021406	T	0.760129	-0.0358	0.009534	0.000173354		-0.0379514	0.00953575	6.89416e-05	T	0.7543	-0.0198	0.0083	0.0169
rs67392459	5	39471918	0.00224071	T	0.239669	0.0358	0.009551	0.000178038		0.0379604	0.00955275	7.07464e-05	T	0.2458	0.0192	0.0083	0.02054
rs72740062	5	39472088	0.00223865	A	0.239678	0.0357	0.009535	0.000181041		0.0378679	0.00953674	7.16515e-05	A	0.2458	0.0194	0.0083	0.01909
rs72740061	5	39472084	0.00222901	T	0.760322	-0.0357	0.009535	0.000181041		-0.0378602	0.00953674	7.18938e-05	T	0.7541	-0.0194	0.0083	0.01899
rs57437634	5	39472888	0.00223865	T	0.760354	-0.0357	0.009538	0.000181892		-0.037868	0.00953974	7.20249e-05	T	0.7542	-0.0194	0.0083	0.01902
rs268085	5	39480322	0.00215001	A	0.760201	-0.0355	0.00953	0.000195254		-0.0376494	0.00953172	7.81801e-05	A	0.7543	-0.0198	0.0083	0.01675
rs268084	5	39480582	0.00214823	C	0.239792	0.0355	0.009531	0.000195557		0.037671	0.00953272	7.7578e-05	C	0.2457	0.0199	0.0083	0.0163
rs407914	5	39113779	0.00193837	A	0.690946	-0.0322	0.008782	0.000245806		-0.00134526	0.00878352	0.878274	A	0.6985	0.0075	0.0095	0.4331
rs10941419	5	39156746	0.000600492	A	0.897637	0.049	0.013391	0.000253029		0.0360734	0.0133933	0.00707301	A	0.8624	0.0046	0.0105	0.6638
rs3909473	5	39456289	0.00128552	A	0.239511	0.0348	0.009524	0.00025826		0.0376807	0.00952564	7.63054e-05	A	0.2391	0.0218	0.0084	0.009143
rs534663	5	39340561	0.0671311	A	0.466057	-0.0294	0.008144	0.000306174		-0.00456661	0.00814537	0.575043	A	0.4621	0.0032	0.0072	0.6516
rs358511	5	39097936	0.00209149	T	0.690683	-0.0317	0.008803	0.000316941		-0.0010623	0.00880447	0.903964	T	0.6904	0.0011	0.0077	0.8885
rs358508	5	39101264	0.00197434	T	0.690693	-0.0317	0.008804	0.00031744		-0.000940454	0.00880547	0.914945	T	0.6906	0.0013	0.0077	0.8651
rs581983	5	39337370	0.0671537	A	0.466393	-0.0292	0.008128	0.000327496		-0.00454884	0.00812935	0.575781	A	0.4622	0.0032	0.0072	0.6512
rs12521885	5	39465910	0.000324797	A	0.20951	0.0357	0.009997	0.000355524		0.0407446	0.00999864	4.60128e-05	A	0.2025	0.008	0.009	0.37
rs2043109	5	38848422	0.00820762	T	0.789216	-0.0355	0.009969	0.00036939		-0.017057	0.00997063	0.0871319	T	0.7705	-0.0114	0.0086	0.1853
rs6867758	5	39801746	0.00483315	A	0.450831	-0.0288	0.008169	0.000422647		-0.0270297	0.0081703	0.000938679	A	0.5119	-0.0101	0.0071	0.1567
rs863068	5	39185743	0.0258811	T	0.801176	0.0359	0.010236	0.000452799		0.0434991	0.0102376	2.14781e-05	T	0.7936	0.0095	0.0128	0.4588
rs1362801	5	39192680	0.0211329	C	0.205664	-0.0352	0.010096	0.000489332		-0.0405543	0.0100976	5.91344e-05	C	0.2098	-0.0113	0.0089	0.204
rs13178803	5	39808150	0.00476122	T	0.449776	-0.0282	0.008133	0.000525607		-0.0264818	0.00813424	0.00113156	T	0.5124	-0.0095	0.0071	0.1821
rs3763097	5	38844751	0.0104382	C	0.759647	-0.0328	0.009487	0.00054549		-0.0141102	0.00948844	0.13699	C	0.7603	-0.0116	0.0084	0.169
rs11744255	5	39731569	0.000340726	A	0.846554	-0.0387	0.011212	0.000557152		-0.0363803	0.0112137	0.00117748	A	0.8545	0	0.0102	0.998
rs13182713	5	39703496	0.000401231	T	0.84656	-0.0387	0.011213	0.000557787		-0.036075	0.0112147	0.00129644	T	0.8544	0.001	0.0101	0.9239
rs13168791	5	39451901	0.0941054	T	0.721971	0.0314	0.009148	0.000598167		0.0466201	0.0091494	3.47949e-07	T	0.7653	0.0132	0.0085	0.1222
rs12658587	5	39450608	0.0941553	C	0.278037	-0.0314	0.009151	0.000600654		-0.046574	0.0091524	3.60493e-07	C	0.2347	-0.0134	0.0085	0.1144
rs11950916	5	39456043	0.0935584	C	0.721648	0.0311	0.009117	0.000646753		0.0462133	0.00911837	4.01686e-07	C	0.7651	0.0128	0.0085	0.1328
rs168568	5	38924916	0.00365715	T	0.7829	0.0332	0.009792	0.000697594		0.0140362	0.00979342	0.151792	T	0.7705	-0.0059	0.0085	0.4856
rs3849773	5	39437527	0.0675743	T	0.365439	0.0286	0.008457	0.000720089		0.0406327	0.00845824	1.55592e-06	T	0.3839	0.0149	0.0074	0.04446
rs357253	5	38907422	0.00310209	T	0.246644	0.0317	0.009415	0.000759996		0.0195197	0.00941635	0.0381763	T	0.242	-0.0036	0.0083	0.6667
rs61635519	5	38834947	0.00363064	A	0.75994	-0.0321	0.009554	0.00077985		-0.00814188	0.00955538	0.394174	A	0.7783	-0.0109	0.0086	0.206
rs62358733	5	39188055	0.0264851	A	0.197667	-0.0345	0.010283	0.000793501		-0.0420903	0.0102845	4.26567e-05	A	0.1981	-0.0131	0.0091	0.1494
rs834249	5	39185998	0.026061	A	0.197619	-0.0345	0.010289	0.000799131		-0.0420601	0.0102905	4.36472e-05	A	0.1977	-0.0118	0.0091	0.1942
rs834254	5	39184551	0.0261194	A	0.197617	-0.0345	0.010289	0.000799131		-0.0420492	0.0102905	4.38472e-05	A	0.1977	-0.0117	0.0091	0.1976
rs62358728	5	39183093	0.026113	A	0.197612	-0.0345	0.010289	0.000799131		-0.0420315	0.0102905	4.41721e-05	A	0.1975	-0.0116	0.0091	0.2004
rs62358732	5	39187299	0.0264223	A	0.197655	-0.0345	0.01029	0.000800073		-0.0420621	0.0102915	4.36851e-05	A	0.2036	-0.0148	0.0099	0.1323
rs1160526	5	39805844	0.00425333	A	0.53852	0.0271	0.008142	0.000873399		0.0256174	0.00814314	0.00165585	A	0.4805	0.0097	0.0072	0.1755
rs11748541	5	39806255	0.00425333	A	0.461474	-0.0271	0.008147	0.000879826		-0.0256205	0.00814814	0.00166465	A	0.5195	-0.0096	0.0072	0.1779
rs260084	5	39194937	0.0216104	T	0.793007	0.0335	0.010081	0.000890284		0.0393183	0.0100824	9.6318e-05	T	0.7794	0.007	0.0088	0.4249
rs34947368	5	39804441	0.00429326	A	0.461372	-0.0269	0.008107	0.000906255		-0.0253943	0.00810812	0.00173646	A	0.5195	-0.0097	0.0072	0.1767
rs6859559	5	39805308	0.00425903	A	0.461381	-0.0269	0.008108	0.000907584		-0.0254008	0.00810912	0.00173399	A	0.5195	-0.0097	0.0072	0.1769
rs16868239	5	39175926	0.0260425	A	0.80223	0.0339	0.010265	0.000958325		0.0414185	0.0102664	5.47503e-05	A	0.8022	0.0115	0.0091	0.2059
rs17465405	5	39179923	0.0260507	A	0.197724	-0.0339	0.010274	0.000968258		-0.0414142	0.0102754	5.56796e-05	A	0.1977	-0.0112	0.0091	0.2154
rs62358727	5	39180967	0.0260507	A	0.197724	-0.0339	0.010274	0.000968258		-0.0414142	0.0102754	5.56796e-05	A	0.1982	-0.0115	0.0091	0.2075
rs17465384	5	39179032	0.0260507	T	0.802275	0.0339	0.010274	0.000968258		0.0414142	0.0102754	5.56799e-05	T	0.8023	0.0112	0.0091	0.2154
rs6891395	5	39168740	0.0260751	T	0.197759	-0.0339	0.010279	0.000973809		-0.0413899	0.0102804	5.67125e-05	T	0.1978	-0.0117	0.0091	0.1964
rs6891572	5	39168869	0.0260751	A	0.802241	0.0339	0.010279	0.000973809		0.0413899	0.0102804	5.67125e-05	A	0.8022	0.0117	0.0091	0.1965
rs6891918	5	39168972	0.0260751	T	0.197759	-0.0339	0.010279	0.000973809		-0.0413899	0.0102804	5.67125e-05	T	0.1978	-0.0117	0.0091	0.1966
rs11956872	5	39172131	0.0260586	A	0.19772	-0.0339	0.010281	0.000976037		-0.041409	0.0102824	5.64552e-05	A	0.1977	-0.0115	0.0091	0.2035
rs7704354	5	39171072	0.0261707	A	0.197753	-0.0339	0.010281	0.000976037		-0.0413948	0.0102824	5.67865e-05	A	0.1979	-0.0116	0.0091	0.2005
rs11956926	5	39172353	0.025863	A	0.197712	-0.0339	0.010282	0.000977152		-0.0413687	0.0102834	5.74977e-05	A	0.1977	-0.0117	0.0091	0.1966
rs2033269	5	39174874	0.0260459	A	0.197723	-0.0339	0.010285	0.000980503		-0.0413888	0.0102864	5.73096e-05	A	0.1977	-0.0115	0.0091	0.2031
rs16868255	5	39181231	0.0260687	A	0.197763	-0.0338	0.010273	0.00100124		-0.0413164	0.0102744	5.78825e-05	A	0.1978	-0.0114	0.0091	0.2103
rs7718112	5	38882814	0.000891569	T	0.384463	-0.0274	0.008328	0.0010015		-0.0071059	0.00832914	0.393583	T	0.3688	0.0084	0.0074	0.2557
rs7720493	5	39167208	0.0265347	A	0.801846	0.0337	0.010294	0.0010613		0.041221	0.0102954	6.2329e-05	A	0.8023	0.0117	0.0091	0.1948
rs62358712	5	39167011	0.0265165	T	0.198146	-0.0335	0.010274	0.00111154		-0.0410184	0.0102754	6.55453e-05	T	0.1977	-0.0115	0.0091	0.2045
rs62358170	5	39760674	0.0089213	T	0.112808	-0.0415	0.012762	0.0011466		-0.0283849	0.0127637	0.0261563	T	0.1575	0.0013	0.0098	0.8986
rs696128	5	39209070	0.00788638	C	0.13059	0.0391	0.012042	0.00116641		0.00782113	0.0120436	0.516079	C	0.1678	-0.0048	0.0097	0.6164
rs268088	5	39509174	0.00312551	A	0.231431	0.0312	0.009636	0.00120431		0.0336515	0.00963728	0.000479775	A	0.2436	0.0218	0.0084	0.009166
rs268087	5	39509293	0.00307316	T	0.768569	-0.0312	0.009636	0.00120431		-0.0336093	0.00963728	0.000487684	T	0.7563	-0.0218	0.0084	0.009207
rs35082787	5	39355135	0.279812	A	0.311208	-0.0284	0.008803	0.00125458		-0.0505972	0.00880416	9.08593e-09	A	0.3072	-0.023	0.0079	0.00345
rs55661661	5	39192069	0.0239793	T	0.23456	-0.0308	0.009605	0.00134284		-0.0341365	0.00960625	0.000380039	T	0.2536	-0.0125	0.0083	0.1325
rs6882367	5	39189739	0.0248195	T	0.228932	-0.0309	0.00969	0.00142838		-0.0343645	0.00969124	0.000391231	T	0.2506	-0.0131	0.0083	0.1162
rs260333	5	39189967	0.0245198	T	0.77102	0.0309	0.009715	0.00146946		0.0344304	0.00971625	0.000394726	T	0.7467	0.0123	0.0083	0.1369
rs358507	5	39101723	0.00330898	T	0.279956	0.0288	0.009077	0.00150948		-0.000462996	0.00907816	0.959325	T	0.29	-0.0012	0.0079	0.8805
rs364640	5	39121508	0.0174357	T	0.238855	-0.0304	0.009615	0.00156837		-0.0301399	0.00961623	0.00172277	T	0.2723	-0.0134	0.0081	0.09663
rs2289545	5	39187521	0.0288004	T	0.222806	-0.0309	0.009835	0.0016789		-0.0360915	0.00983624	0.000243276	T	0.2416	-0.0132	0.0084	0.1166
rs268094	5	39503634	0.00311812	C	0.770144	-0.0304	0.009691	0.00170726		-0.0327528	0.0096922	0.000726728	C	0.7563	-0.0215	0.0083	0.009756
rs268095	5	39503551	0.00310827	A	0.229842	0.0304	0.009693	0.00171103		0.0327441	0.0096942	0.000730965	A	0.2439	0.0212	0.0083	0.0108
rs61279821	5	39743896	8.15433e-05	T	0.82446	-0.0334	0.010651	0.00171353		-0.0350642	0.0106523	0.00099582	T	0.8252	-0.0001	0.0094	0.9908
rs268102	5	39499492	0.00219241	A	0.770401	-0.0302	0.009654	0.00175858		-0.0327071	0.00965518	0.000705293	A	0.7584	-0.0228	0.0083	0.006373
rs374525	5	39120897	0.0170235	A	0.758664	0.0298	0.009536	0.00177805		0.0301726	0.00953718	0.00155788	A	0.7264	0.0122	0.0081	0.1301
rs268093	5	39505580	0.00320641	T	0.229992	0.0302	0.009666	0.00178196		0.0326095	0.00966718	0.00074297	T	0.2439	0.0214	0.0083	0.01017
rs4957356	5	39166613	0.0227002	T	0.242719	-0.0296	0.009507	0.00184885		-0.0333652	0.00950816	0.000449613	T	0.2573	-0.0122	0.0082	0.1399
rs2303806	5	39124593	0.0170016	A	0.75866	0.0298	0.009575	0.00185654		0.0302051	0.00957618	0.00160942	A	0.7259	0.0123	0.0081	0.1288
rs155450	5	39261967	0.0825849	T	0.423937	-0.0255	0.008243	0.00197788		-0.0347968	0.00824399	2.43359e-05	T	0.4019	0.001	0.0073	0.8951
rs10461999	5	39164678	0.0225355	C	0.242669	-0.0294	0.009507	0.00198506		-0.0331574	0.00950814	0.000487992	C	0.2573	-0.0123	0.0082	0.1359
rs6898140	5	39123770	0.0170659	T	0.758117	0.0294	0.009563	0.00210962		0.0297825	0.00956415	0.00184588	T	0.7263	0.0125	0.0081	0.1209
rs10941411	5	38883660	0.0023293	A	0.788548	-0.0302	0.00987	0.00221502		-0.018789	0.00987113	0.0569852	A	0.7857	0.009	0.0087	0.3005
rs395217	5	38833000	0.00831663	A	0.33143	-0.0264	0.008662	0.00230527		-0.00916644	0.00866301	0.290004	A	0.309	0.0016	0.0077	0.836
rs11740862	5	39780202	0.00141787	A	0.245393	0.0285	0.009385	0.00239135		0.0301469	0.00938606	0.00131871	A	0.2078	-0.003	0.0088	0.7349
rs13175623	5	39781669	0.00143509	T	0.245507	0.0284	0.009369	0.00243525		0.0300575	0.00937005	0.00133743	T	0.2078	-0.003	0.0088	0.7383
rs193340	5	39261120	0.0821645	T	0.425677	-0.0249	0.008217	0.00244308		-0.0349413	0.00821794	2.12032e-05	T	0.3972	-0.0011	0.0073	0.8828
rs155454	5	39259443	0.0819891	A	0.572072	0.0248	0.008233	0.00259304		0.0349317	0.00823393	2.21138e-05	A	0.6026	0.0019	0.0073	0.7955
rs155453	5	39259461	0.0819891	T	0.427929	-0.0248	0.008233	0.00259304		-0.0349317	0.00823393	2.21139e-05	T	0.3973	-0.0019	0.0073	0.8003
rs7704365	5	39134019	0.0147353	A	0.761339	0.0288	0.00959	0.0026722		0.0295092	0.00959109	0.00209283	A	0.732	0.0115	0.0081	0.1557
rs2939337	5	39571224	0.0147915	T	0.410245	-0.0246	0.008201	0.00270304		-0.0270424	0.0082019	0.000976946	T	0.4635	-0.0077	0.0072	0.284
rs1391973	5	39739802	0.00731759	A	0.122606	-0.0374	0.012492	0.00275422		-0.0275953	0.0124934	0.0271896	A	0.1343	0.0197	0.0105	0.06021
rs155381	5	39262293	0.0829693	T	0.422632	-0.0245	0.008214	0.00285706		-0.0336676	0.0082149	4.1609e-05	T	0.4018	0.0012	0.0073	0.8745
rs16901787	5	39154398	0.0171731	C	0.236041	-0.0286	0.009592	0.00286698		-0.0313773	0.00959306	0.00107231	C	0.2622	-0.0131	0.0082	0.109
rs6863824	5	39155041	0.0172339	T	0.764288	0.0286	0.009592	0.00286698		0.0312921	0.00959306	0.00110649	T	0.7392	0.0129	0.0082	0.1152
rs166036	5	39260526	0.082383	T	0.425463	-0.0245	0.008218	0.00287064		-0.0345333	0.0082189	2.64922e-05	T	0.3972	-0.0016	0.0073	0.8236
rs155452	5	39260490	0.0823411	C	0.574537	0.0245	0.008218	0.00287064		0.0345308	0.0082189	2.65286e-05	C	0.6028	0.0017	0.0073	0.8131
rs155451	5	39260645	0.0815181	A	0.425463	-0.0245	0.008218	0.00287064		-0.0343987	0.0082189	2.84775e-05	A	0.397	-0.0017	0.0073	0.8139
rs190334	5	39260872	0.0825098	A	0.574537	0.0245	0.008219	0.00287405		0.0345315	0.0082199	2.65787e-05	A	0.6028	0.0013	0.0073	0.8628
rs155382	5	39260658	0.0816983	T	0.574546	0.0245	0.008232	0.00291854		0.0344155	0.00823291	2.91211e-05	T	0.6025	0.0022	0.0074	0.766
rs66994105	5	39155458	0.0173085	T	0.23573	-0.0285	0.009596	0.00297812		-0.031207	0.00959705	0.00114708	T	0.2613	-0.013	0.0082	0.1145
rs6451414	5	39155827	0.0174133	A	0.764274	0.0285	0.009597	0.00298112		0.031218	0.00959805	0.00114379	A	0.7392	0.0128	0.0082	0.1167
rs665241	5	39266562	0.0833595	T	0.577442	0.0243	0.008184	0.00298568		0.033262	0.00818488	4.8274e-05	T	0.5994	-0.0009	0.0073	0.9008
rs10805636	5	39156956	0.0172919	A	0.235857	-0.0285	0.009603	0.00299917		-0.0312916	0.00960405	0.00112135	A	0.2627	-0.013	0.0082	0.1129
rs6451415	5	39172709	0.029648	T	0.771166	0.0288	0.009715	0.00303187		0.0344671	0.00971607	0.000389004	T	0.7563	0.0132	0.0084	0.1149
rs10052584	5	39158322	0.0174585	T	0.764187	0.0285	0.009614	0.00303247		0.0313308	0.00961505	0.00111997	T	0.7384	0.0134	0.0082	0.1014
rs7710762	5	39159462	0.0174193	A	0.764194	0.0285	0.009617	0.0030416		0.0313332	0.00961805	0.00112299	A	0.7386	0.0134	0.0082	0.1024
rs659639	5	39264883	0.0832573	A	0.577456	0.0243	0.008201	0.00304604		0.0333718	0.00820189	4.72576e-05	A	0.5993	-0.001	0.0073	0.8885
rs12187113	5	39154969	0.0171776	T	0.764171	0.0285	0.009621	0.0030538		0.031291	0.00962205	0.00114591	T	0.7379	0.0133	0.0082	0.1035
rs12187124	5	39154986	0.0171746	A	0.764171	0.0285	0.009621	0.0030538		0.0312853	0.00962205	0.00114832	A	0.7379	0.0132	0.0082	0.1065
rs61402570	5	39702584	0.00699152	T	0.122331	-0.037	0.012502	0.00308112		-0.0269665	0.0125034	0.0310263	T	0.1398	0.0077	0.0125	0.541
rs575551	5	39287906	0.0836114	T	0.577386	0.0243	0.008213	0.00308916		0.0332917	0.00821389	5.0544e-05	T	0.5995	-0.001	0.0073	0.8931
rs7716130	5	39703121	0.00699152	T	0.122332	-0.037	0.012506	0.0030906		-0.0269665	0.0125074	0.0310799	T	0.1345	0.0188	0.0104	0.07165
rs55871471	5	39724830	0.00730967	A	0.122332	-0.037	0.012507	0.00309297		-0.0272053	0.0125084	0.0296327	A	0.1345	0.0187	0.0104	0.0725
rs62359712	5	39698780	0.0070587	T	0.877663	0.037	0.012508	0.00309535		0.0269849	0.0125094	0.0309921	T	0.8657	-0.0195	0.0105	0.06364
rs12188118	5	39161735	0.0173326	T	0.235832	-0.0284	0.009601	0.00309617		-0.03125	0.00960204	0.00113586	T	0.2615	-0.0128	0.0082	0.1164
rs62359716	5	39712898	0.00699152	A	0.87767	0.037	0.01251	0.0031001		0.0269664	0.0125114	0.0311342	A	0.8655	-0.0188	0.0104	0.07122
rs248346	5	39301434	0.0836121	C	0.422606	-0.0243	0.008217	0.00310362		-0.0333126	0.00821789	5.04211e-05	C	0.4004	0.0009	0.0073	0.8974
rs10941420	5	39161811	0.0173326	T	0.764166	0.0284	0.009604	0.00310546		0.03125	0.00960505	0.00113994	T	0.7386	0.0128	0.0082	0.117
rs62359714	5	39705947	0.00699152	A	0.877668	0.037	0.012516	0.00311439		0.0269665	0.0125174	0.0312147	A	0.8655	-0.0188	0.0104	0.07148
rs6451413	5	39137380	0.0148686	A	0.760776	0.0284	0.009607	0.00311477		0.0291828	0.00960806	0.0023869	A	0.732	0.0114	0.0081	0.1612
rs62359720	5	39734468	0.00727994	A	0.877676	0.037	0.012538	0.00316717		0.0272389	0.0125394	0.0298355	A	0.8656	-0.019	0.0104	0.06871
rs56050005	5	39735178	0.00726853	A	0.122322	-0.037	0.012542	0.00317684		-0.027237	0.0125434	0.0298989	A	0.1344	0.0189	0.0104	0.06973
rs6871884	5	39689780	0.0070587	T	0.122337	-0.0368	0.012488	0.00321051		-0.0267849	0.0124894	0.0319834	T	0.1345	0.019	0.0104	0.06781
rs59938558	5	39690503	0.0070587	A	0.122337	-0.0368	0.012489	0.00321296		-0.0267849	0.0124904	0.0319971	A	0.1345	0.0191	0.0104	0.06744
rs62359683	5	39687267	0.00712439	C	0.877663	0.0368	0.012494	0.00322523		0.0267953	0.0124954	0.031999	C	0.8681	-0.0177	0.0118	0.1324
rs62360193	5	39679437	0.0069856	T	0.12234	-0.0368	0.012498	0.00323507		-0.0268001	0.0124994	0.0320235	T	0.1347	0.0201	0.0104	0.0536
rs62360194	5	39679670	0.00693719	C	0.87766	0.0368	0.012499	0.00323754		0.0267805	0.0125004	0.032163	C	0.8654	-0.0198	0.0104	0.05796
rs11747783	5	39178706	0.0297948	A	0.771087	0.0285	0.009697	0.00329216		0.0342795	0.00969804	0.00040826	A	0.7545	0.0134	0.0084	0.112
rs12657366	5	39172031	0.029735	T	0.771088	0.0285	0.009714	0.00334721		0.0342623	0.00971504	0.000420726	T	0.755	0.0134	0.0084	0.1091
rs13163973	5	39159436	0.0174223	C	0.764155	0.0282	0.009619	0.00337115		0.0310388	0.00962003	0.00125324	C	0.7385	0.0133	0.0082	0.1028
rs11739971	5	39159834	0.0174779	A	0.764156	0.0281	0.009589	0.00338481		0.0309507	0.00959002	0.00124926	A	0.7385	0.013	0.0082	0.1104
rs62359719	5	39728973	0.00722716	A	0.122272	-0.0367	0.012541	0.00342908		-0.0269476	0.0125424	0.0316718	A	0.1346	0.0189	0.0104	0.06971
rs4957357	5	39168169	0.0297447	T	0.228913	-0.0284	0.009711	0.00344989		-0.0341658	0.00971203	0.000435006	T	0.245	-0.0134	0.0084	0.1101
rs146524753	5	39684600	0.00176059	T	0.218598	0.0285	0.009783	0.00357726		0.0241128	0.00978401	0.0137201	T	0.1801	-0.0083	0.0094	0.3756
rs7701766	5	39687658	0.00227656	A	0.228193	0.0279	0.009617	0.0037184		0.0260191	0.00961798	0.0068251	A	0.1924	-0.0043	0.0092	0.6409
rs13185927	5	39688238	0.00171803	T	0.218565	0.0284	0.009807	0.00378084		0.0238414	0.00980801	0.0150651	T	0.18	-0.008	0.0094	0.3942
rs35599981	5	39688844	0.00171803	A	0.218565	0.0284	0.009807	0.00378084		0.0238414	0.00980801	0.0150651	A	0.18	-0.008	0.0094	0.3948
rs3805558	5	38850889	0.00856617	A	0.214924	0.0285	0.009872	0.00388992		0.0101257	0.00987301	0.305081	A	0.23	0.011	0.0086	0.1969
rs6870721	5	38850052	0.00854255	A	0.214914	0.0285	0.009889	0.00395172		0.0100564	0.00989001	0.309236	A	0.23	0.0111	0.0086	0.1962
rs2043110	5	38848461	0.00854738	A	0.785083	-0.0285	0.009896	0.00397736		-0.0100347	0.00989701	0.310623	A	0.7701	-0.0111	0.0086	0.1947
rs62354700	5	38849171	0.00854738	T	0.214917	0.0285	0.009904	0.00400681		0.010033	0.00990501	0.311099	T	0.2301	0.0108	0.0086	0.2057
rs17458706	5	38848813	0.00854738	C	0.785087	-0.0285	0.009911	0.0040327		-0.0100328	0.00991201	0.311447	C	0.7522	-0.0079	0.0102	0.4344
rs2043111	5	38848503	0.00854738	T	0.214913	0.0284	0.009881	0.00405049		0.00998929	0.009882	0.312085	T	0.2299	0.011	0.0086	0.1981
rs76690790	5	39770146	0.00862357	C	0.112516	-0.0368	0.012823	0.00410675		-0.0238656	0.0128243	0.062749	C	0.1574	0.0012	0.0098	0.9063
rs3914167	5	39406497	0.229433	C	0.720926	-0.0259	0.009035	0.00414868		-0.0259384	0.00903591	0.00409696	C	0.7319	-0.0137	0.008	0.08787
rs61244437	5	38847596	0.0085485	CT	0.214899	0.0284	0.009908	0.00415208		0.0099241	0.009909	0.316574	CT	0.2299	0.0114	0.0086	0.186
rs2887979	5	39734189	0.00166139	A	0.218674	0.0281	0.009822	0.00422408		0.0238393	0.00982298	0.0152289	A	0.1799	-0.0074	0.0094	0.4269
rs9292722	5	38852259	0.00843957	T	0.212203	0.0284	0.009936	0.00425927		0.0101557	0.00993699	0.306778	T	0.2303	0.0123	0.0085	0.1516
rs12658387	5	39179021	0.0277308	T	0.226093	-0.0278	0.009755	0.00437439		-0.0341387	0.00975598	0.000466554	T	0.2416	-0.0126	0.0084	0.1359
rs7733848	5	39746640	0.0123591	A	0.145131	-0.0328	0.011531	0.00444803		-0.0191712	0.0115321	0.0964289	A	0.2054	0.0108	0.0089	0.225
rs62359724	5	39744234	0.0123591	T	0.145159	-0.0328	0.01154	0.00447911		-0.0191574	0.0115411	0.0969292	T	0.2051	0.0111	0.0089	0.2106
rs1391971	5	39747893	0.0124063	A	0.145143	-0.0327	0.011517	0.00452153		-0.0191097	0.0115181	0.0970966	A	0.2052	0.0111	0.0089	0.2109
rs17458741	5	38849383	0.00867109	T	0.214479	0.0281	0.00991	0.00457512		0.00960245	0.00991098	0.33261	T	0.2295	0.0105	0.0086	0.2203
rs2292018	5	38846554	0.00858893	A	0.785101	-0.0281	0.009921	0.00462035		-0.00962043	0.00992198	0.332242	A	0.7703	-0.0117	0.0086	0.1736
rs35932943	5	38881282	0.00262381	A	0.723567	0.0256	0.00906	0.00471911		0.0107614	0.00906088	0.234959	A	0.7248	-0.0118	0.009	0.1883
rs1846491	5	39751042	0.0124063	T	0.145171	-0.0325	0.011502	0.00471928		-0.018933	0.0115031	0.0997843	T	0.204	0.0127	0.0089	0.153
rs62359726	5	39751726	0.0124063	T	0.14518	-0.0325	0.011505	0.00473015		-0.0189281	0.0115061	0.0999595	T	0.2052	0.0112	0.0089	0.2089
rs62359727	5	39753460	0.0125783	A	0.145168	-0.0325	0.01151	0.00474829		-0.0188114	0.0115111	0.102218	A	0.2052	0.0108	0.0089	0.2251
rs13153634	5	39710317	0.00163562	T	0.780704	-0.0276	0.009779	0.00476695		-0.0230955	0.00977994	0.0182003	T	0.8199	0.0077	0.0094	0.4094
rs430630	5	39108322	0.000931513	A	0.075594	-0.0438	0.015645	0.00511634		0.00680167	0.0156465	0.663775	A	0.1011	-0.004	0.0122	0.7416
rs11954939	5	39802767	0.0197414	A	0.807012	0.0291	0.010395	0.00511941		0.0385116	0.010396	0.00021184	A	0.7977	0.0275	0.0089	0.002107
rs418142	5	39098803	0.000969938	A	0.924435	0.0437	0.015626	0.00516401		-0.00703958	0.0156275	0.652379	A	0.8988	0.0036	0.0122	0.7668
rs866252	5	38882587	0.00385876	A	0.678188	-0.0242	0.008656	0.00517797		-0.019554	0.00865682	0.023896	A	0.6677	0.0113	0.0076	0.1369
rs358506	5	39102051	0.00104668	C	0.92445	0.0437	0.015639	0.00520128		-0.00680088	0.0156405	0.66369	C	0.8989	0.0032	0.0122	0.7947
rs3805569	5	38906339	0.00369142	T	0.772069	-0.0271	0.009706	0.00523692		-0.0160664	0.00970692	0.0978945	T	0.7734	0.004	0.0085	0.6405
rs357284	5	38839713	0.00684221	T	0.64103	0.0236	0.008461	0.00528273		0.00422711	0.0084618	0.61739	T	0.6714	-0.0069	0.0076	0.3652
rs434604	5	38843419	0.00677541	A	0.64099	0.0236	0.008471	0.00533669		0.00395466	0.0084718	0.640641	A	0.6715	-0.0073	0.0076	0.3343
rs59538080	5	38908403	7.77722e-05	C	0.601361	0.0229	0.008292	0.00575016		0.00456364	0.00829277	0.582103	C	0.5973	-0.0089	0.0073	0.2208
rs6876969	5	39829284	0.00133691	T	0.321979	-0.0238	0.008679	0.00610196		-0.0125184	0.00867979	0.149233	T	0.3459	0.0084	0.0075	0.2625
rs3792860	5	38891897	0.00392485	A	0.227886	0.0265	0.009669	0.00613051		0.0159328	0.00966988	0.0994206	A	0.2267	-0.0036	0.0085	0.6745
rs35461099	5	38888731	0.00398086	T	0.773091	-0.0265	0.009685	0.00621551		-0.0160325	0.00968587	0.0978741	T	0.7734	0.0032	0.0085	0.7091
rs35343603	5	39802035	0.0122113	A	0.271715	-0.0249	0.009149	0.0064965		-0.0317695	0.00914982	0.000516327	A	0.2515	-0.0271	0.0082	0.001014
rs13172515	5	39474487	0.0372076	A	0.639384	0.0231	0.008504	0.00660024		0.0337116	0.00850476	7.37521e-05	A	0.6887	0.0044	0.0077	0.567
rs62358675	5	39094734	0.00552053	A	0.803354	0.0276	0.010167	0.00663428		0.0141844	0.0101679	0.163012	A	0.81	-0.0061	0.0092	0.5044
rs266892	5	39322009	0.0531174	A	0.495674	-0.0221	0.008165	0.00679608		-0.038215	0.00816573	2.86974e-06	A	0.4635	0.0007	0.0072	0.9266
rs376195	5	39120056	0.0177155	T	0.244533	-0.0256	0.009481	0.00693109		-0.0260125	0.00948184	0.00608057	T	0.2763	-0.014	0.0081	0.08159
rs447307	5	39120550	0.0184699	C	0.755464	0.0256	0.009486	0.0069608		0.0259961	0.00948684	0.00613957	C	0.7236	0.0141	0.008	0.08036
rs76488577	5	39724798	0.000657911	A	0.144566	0.0309	0.011453	0.0069761		0.0288689	0.011454	0.0117212	A	0.1426	0.0013	0.0102	0.8963
rs1501704	5	39523759	0.00330989	T	0.173726	-0.0289	0.010713	0.00698293		-0.0201786	0.0107139	0.0596469	T	0.1429	-0.006	0.0102	0.5609
rs71623826	5	39729221	0.000695249	A	0.144567	0.0309	0.011455	0.00698598		0.028784	0.011456	0.0119854	A	0.1426	0.0013	0.0102	0.8963
rs266889	5	39317864	0.0534513	A	0.504289	0.0219	0.008128	0.00705176		0.0380578	0.00812871	2.84223e-06	A	0.5366	-0.0007	0.0072	0.925
rs2303807	5	39124508	0.018402	T	0.244556	-0.0255	0.009491	0.00721497		-0.0259204	0.00949183	0.00631786	T	0.2768	-0.0139	0.008	0.0836
rs3763098	5	38844989	0.0139946	T	0.808976	-0.0276	0.010321	0.00749168		-0.00695698	0.0103219	0.500309	T	0.8074	-0.0121	0.0091	0.1839
rs370771810	5	39481371	0.035726	T	0.360616	-0.0226	0.008462	0.0075679		-0.0331478	0.00846272	8.96861e-05	T	0.3021	-0.0041	0.0084	0.6239
rs375367458	5	39481373	0.035726	T	0.360616	-0.0226	0.008462	0.0075679		-0.0331478	0.00846272	8.96861e-05	T	0.3021	-0.0042	0.0084	0.621
rs6451427	5	39481378	0.0351907	A	0.639384	0.0226	0.008462	0.0075679		0.03311	0.00846272	9.13656e-05	A	0.6974	0.0036	0.0084	0.6718
rs263275	5	39315177	0.0527098	T	0.501791	0.0218	0.008171	0.00763106		0.0381177	0.00817171	3.09229e-06	T	0.5377	-0.0016	0.0072	0.8262
rs6861323	5	39481540	0.0372221	C	0.360615	-0.0226	0.008482	0.00771107		-0.0332161	0.00848273	9.01274e-05	C	0.3112	-0.0041	0.0077	0.5959
rs834251	5	39185613	0.0320378	T	0.217194	-0.0264	0.009913	0.00774084		-0.03352	0.00991385	0.000721878	T	0.2132	-0.012	0.0126	0.341
rs1239355	5	38834400	0.00728714	C	0.679853	0.0232	0.008726	0.00784379		0.00618445	0.00872674	0.478525	C	0.7028	-0.0027	0.0078	0.7304
rs379707	5	39119723	0.0182303	A	0.754918	0.0252	0.009484	0.00788145		0.0255832	0.00948481	0.00699076	A	0.7234	0.0138	0.008	0.08673
rs13158532	5	39466662	0.0398029	T	0.355828	-0.0225	0.008506	0.00816447		-0.0327053	0.00850672	0.000120725	T	0.3042	-0.0066	0.0078	0.3993
rs2939330	5	39541408	0.00350012	T	0.824728	0.0282	0.010671	0.00822536		0.0198751	0.0106719	0.0625502	T	0.8566	0.0043	0.0102	0.6751
rs357257	5	38915853	0.00294774	T	0.767529	-0.0254	0.009621	0.00828918		-0.0119129	0.0096218	0.215673	T	0.7691	0.0047	0.0085	0.5794
rs10805638	5	39215043	0.0141898	T	0.160432	0.0291	0.011059	0.00850487		-0.00349903	0.0110599	0.751721	T	0.1942	-0.0048	0.0091	0.5977
rs6897124	5	39681936	0.00812562	T	0.133929	-0.0315	0.011985	0.00858165		-0.0225909	0.011986	0.0594608	T	0.142	0.0179	0.0102	0.07956
rs393398	5	38833866	0.00702076	A	0.318341	-0.0229	0.008713	0.00858237		-0.00601676	0.00871372	0.489884	A	0.3009	0.0033	0.0078	0.6736
rs10473146	5	39682728	0.00812562	A	0.133938	-0.0315	0.011991	0.00861489		-0.0225911	0.011992	0.0595855	A	0.142	0.0178	0.0102	0.08046
rs10473147	5	39687787	0.00811243	T	0.13394	-0.0315	0.011996	0.00864265		-0.0226456	0.011997	0.0590787	T	0.1418	0.0194	0.0103	0.0583
rs56324648	5	39624100	0.0010882	T	0.831222	0.0286	0.010892	0.00864506		0.0236231	0.0108929	0.030108	T	0.8439	-0.0111	0.0099	0.2619
rs12519595	5	39678029	0.00791656	A	0.865931	0.0315	0.011997	0.00864821		0.022666	0.011998	0.0588714	A	0.8579	-0.019	0.0102	0.06227
rs7706629	5	39688570	0.00803804	C	0.866061	0.0315	0.011998	0.00865377		0.0226856	0.011999	0.0586749	C	0.858	-0.0181	0.0102	0.07644
rs7706653	5	39688596	0.00809654	A	0.133939	-0.0315	0.011998	0.00865377		-0.0226434	0.011999	0.0591455	A	0.142	0.018	0.0102	0.07783
rs9292746	5	39681145	0.00815561	T	0.866061	0.0315	0.011998	0.00865377		0.0226097	0.011999	0.0595243	T	0.858	-0.018	0.0102	0.07721
rs10473145	5	39680721	0.00816721	T	0.133954	-0.0315	0.011998	0.00865377		-0.0225992	0.011999	0.0596433	T	0.1423	0.0188	0.0102	0.06525
rs6871566	5	39689721	0.00812562	A	0.866061	0.0315	0.011999	0.00865933		0.0226236	0.012	0.0593895	A	0.858	-0.0179	0.0102	0.0794
rs4957360	5	39179750	0.0297895	T	0.771387	0.0255	0.009714	0.00866293		0.031306	0.0097148	0.00127077	T	0.755	0.013	0.0084	0.1203
rs12514635	5	39678798	0.00791656	A	0.134067	-0.0315	0.012	0.0086649		-0.022666	0.012001	0.0589353	A	0.1422	0.019	0.0102	0.06202
rs35175653	5	39690812	0.00812958	T	0.866061	0.0315	0.012001	0.00867046		0.0226859	0.012002	0.0587346	T	0.8588	-0.0205	0.011	0.06297
rs6884834	5	39679489	0.00791936	T	0.134064	-0.0315	0.012002	0.00867603		-0.0227252	0.012003	0.0583191	T	0.1421	0.0189	0.0102	0.06368
rs6884681	5	39679414	0.00802168	T	0.134064	-0.0315	0.012002	0.00867603		-0.022685	0.012003	0.058765	T	0.1421	0.0187	0.0102	0.06687
rs148108455	5	39683530	0.00811243	A	0.133938	-0.0315	0.012002	0.00867603		-0.0226456	0.012003	0.0592062	A	0.1417	0.0194	0.0103	0.05896
rs12520451	5	39679787	0.00802928	A	0.86595	0.0315	0.012003	0.00868161		0.0226914	0.012004	0.0587147	A	0.8579	-0.0181	0.0102	0.07555
rs74194252	5	39684000	0.00810121	A	0.86606	0.0315	0.012003	0.00868161		0.0226268	0.012004	0.0594386	A	0.858	-0.0177	0.0102	0.08247
rs13436586	5	39691086	0.00812562	T	0.133939	-0.0315	0.012003	0.00868161		-0.0226236	0.012004	0.0594743	T	0.142	0.018	0.0102	0.07704
rs9686127	5	39684543	0.00812562	A	0.866063	0.0315	0.012003	0.00868161		0.0226235	0.012004	0.059475	A	0.8604	-0.0152	0.0114	0.184
rs75945818	5	39685128	0.00810242	T	0.866057	0.0315	0.012004	0.00868718		0.0226561	0.012005	0.05913	T	0.8607	-0.017	0.0115	0.1386
rs12515333	5	39679843	0.00798806	T	0.13405	-0.0315	0.012004	0.00868718		-0.0226336	0.012005	0.0593826	T	0.1421	0.0184	0.0102	0.07038
rs834252	5	39185093	0.0320239	A	0.217242	-0.0259	0.00987	0.00868748		-0.0330396	0.00987081	0.000816332	A	0.2057	-0.0156	0.0089	0.0812
rs62358729	5	39183334	0.0320133	T	0.782757	0.0259	0.00987	0.00868748		0.0329912	0.00987081	0.000830864	T	0.7945	0.0155	0.0089	0.083
rs74378620	5	39685599	0.00811405	T	0.866063	0.0315	0.012005	0.00869276		0.0226345	0.012006	0.059394	T	0.858	-0.0178	0.0102	0.08119
rs2289546	5	39187292	0.0323828	A	0.217273	-0.0259	0.009871	0.00869427		-0.0330178	0.00987181	0.000823854	A	0.2065	-0.0166	0.0089	0.06186
rs10050650	5	39687434	0.00812562	A	0.133938	-0.0315	0.012008	0.0087095		-0.0226236	0.012009	0.0595808	A	0.142	0.0179	0.0102	0.07919
rs10473142	5	39680059	0.00816462	T	0.866059	0.0315	0.012013	0.00873746		0.0226039	0.012014	0.0599084	T	0.858	-0.018	0.0102	0.07704
rs10473143	5	39680117	0.00816721	T	0.866059	0.0315	0.012014	0.00874305		0.0225988	0.012015	0.0599879	T	0.858	-0.0182	0.0102	0.07439
rs10473144	5	39680477	0.00815561	A	0.133942	-0.0315	0.012015	0.00874865		-0.0226098	0.012016	0.0598847	A	0.142	0.018	0.0102	0.07692
rs1119493	5	39088661	0.00294127	A	0.716498	-0.0236	0.009005	0.00877324		0.00416132	0.00900574	0.644028	A	0.7	-0.001	0.0078	0.9009
rs12152948	5	39211584	0.0137307	T	0.160484	0.0289	0.011028	0.00877746		-0.00323114	0.0110289	0.769545	T	0.1941	-0.0043	0.0091	0.6386
rs62360192	5	39679391	0.00802376	T	0.865933	0.0314	0.011985	0.00879448		0.0225868	0.011986	0.0595067	T	0.8552	0.001	0.0146	0.946
rs3866451	5	39210912	0.0134212	A	0.160554	0.0289	0.011044	0.00887569		-0.00325338	0.0110449	0.768331	A	0.1942	-0.0046	0.0091	0.6105
rs834006	5	38853173	0.0121718	A	0.674161	0.0228	0.008716	0.00889981		0.00755658	0.00871672	0.385993	A	0.7092	-0.0033	0.0079	0.6768
rs13170711	5	39215655	0.0141302	C	0.160467	0.0289	0.011054	0.00893743		-0.00370012	0.0110549	0.737848	C	0.1947	-0.005	0.0091	0.583
rs10941427	5	39217689	0.0141556	C	0.160454	0.0289	0.011061	0.00898081		-0.00386475	0.0110619	0.726808	C	0.1947	-0.0053	0.0091	0.5565
rs72734725	5	39079706	0.00303959	A	0.717032	-0.0236	0.009033	0.00898452		0.00429343	0.00903374	0.634597	A	0.7002	-0.001	0.0078	0.9008
rs10805639	5	39215056	0.0141758	C	0.160476	0.0289	0.011063	0.00899323		-0.00368561	0.0110639	0.739043	C	0.1942	-0.0047	0.0091	0.6032
rs453826	5	39116820	0.0183019	T	0.752427	0.0246	0.009421	0.00902283		0.0255981	0.00942177	0.00658949	T	0.7225	0.0129	0.008	0.1083
rs3928472	5	39216889	0.014152	C	0.160465	0.0288	0.011031	0.00903244		-0.00380989	0.0110319	0.729829	C	0.1948	-0.0053	0.0091	0.5597
rs10941426	5	39214868	0.014143	A	0.160481	0.0288	0.011033	0.00904494		-0.00361123	0.0110339	0.743452	A	0.1942	-0.0048	0.0091	0.5972
rs62358672	5	39086368	0.00292995	T	0.283216	0.0236	0.009041	0.00904547		-0.00429709	0.00904174	0.634608	T	0.2995	0.0012	0.0078	0.8765
rs10941425	5	39209619	0.0131669	A	0.839402	-0.0288	0.011036	0.00906372		0.00349656	0.0110369	0.75139	A	0.8059	0.0061	0.0091	0.5035
rs4957301	5	39128363	0.0162123	A	0.245186	-0.0246	0.009454	0.00926621		-0.0257531	0.00945476	0.00645318	A	0.273	-0.0124	0.0081	0.126
rs2937422	5	39525753	0.00342329	A	0.174534	-0.0278	0.010707	0.00941975		-0.0192319	0.0107079	0.0724864	A	0.1436	-0.0056	0.0102	0.5839
rs62358726	5	39179975	0.0319173	T	0.782674	0.0256	0.009866	0.00946543		0.0326654	0.00986679	0.000930816	T	0.7944	0.015	0.0089	0.09176
rs2910958	5	39307128	0.0499738	T	0.499634	-0.0211	0.008161	0.0097247		-0.0375112	0.00816165	4.30626e-06	T	0.4813	0.0011	0.0071	0.8795
rs1039423	5	38834655	0.00472743	T	0.328453	-0.0223	0.008631	0.0097744		-0.00358413	0.00863168	0.677974	T	0.3067	0.003	0.0077	0.6936
rs10941431	5	39334398	0.181682	C	0.745366	0.0241	0.009345	0.009911		0.0568718	0.00934574	1.1626e-09	C	0.7901	0.0216	0.0099	0.02993
rs417097	5	39307131	0.0498141	A	0.500357	0.0211	0.008182	0.00991351		0.0375387	0.00818265	4.48381e-06	A	0.5186	-0.0011	0.0071	0.883
rs266902	5	39279833	0.0272654	A	0.390586	-0.0213	0.008296	0.0102434		0.0137075	0.00829664	0.0985002	A	0.3733	0.0027	0.0074	0.709
rs35249	5	39269845	0.0273331	T	0.390566	-0.0213	0.008304	0.0103167		0.0139627	0.00830464	0.0927021	T	0.3728	0.0022	0.0074	0.7643
rs35250	5	39271431	0.0273735	T	0.390567	-0.0213	0.008309	0.0103627		0.0140162	0.00830964	0.0916546	T	0.3728	0.0022	0.0074	0.7653
rs66773730	5	39126828	0.0162663	A	0.754336	0.0243	0.00948	0.0103685		0.0253922	0.00948074	0.0073999	A	0.7291	0.0072	0.01	0.4756
rs2368096	5	39569965	0.0276146	A	0.488692	-0.0208	0.008122	0.0104388		-0.0270647	0.00812263	0.000862185	A	0.461	0.0102	0.0072	0.157
rs1366641	5	39125381	0.0162629	C	0.754316	0.0242	0.009458	0.010507		0.025312	0.00945874	0.00744972	C	0.727	0.0122	0.0081	0.1304
rs4957132	5	39125799	0.0162513	C	0.245679	-0.0242	0.009459	0.0105152		-0.0253297	0.00945974	0.00741433	C	0.273	-0.0121	0.0081	0.1331
rs1366640	5	39125475	0.0162629	T	0.75432	0.0242	0.009459	0.0105152		0.025312	0.00945974	0.007456	T	0.727	0.0122	0.0081	0.1312
rs2133456	5	39696005	0.000190754	C	0.893831	-0.0337	0.013176	0.0105373		-0.0222198	0.013177	0.0917471	C	0.9009	-0.0156	0.012	0.1928
rs2133457	5	39695990	0.000190754	A	0.106169	0.0337	0.013176	0.0105373		0.0222198	0.013177	0.0917471	A	0.0991	0.0156	0.012	0.1926
rs71588472	5	38886938	0.000788134	A	0.781452	-0.0251	0.009821	0.010596		-0.0111779	0.00982176	0.255088	A	0.7885	0.0003	0.0088	0.9716
rs2303805	5	39134602	0.0156113	A	0.755648	0.0242	0.00948	0.0106878		0.0255665	0.00948073	0.00700357	A	0.728	0.0122	0.0081	0.1325
rs6868792	5	39134735	0.0156122	T	0.244348	-0.0242	0.009483	0.0107126		-0.0255707	0.00948373	0.00701214	T	0.2721	-0.0122	0.0081	0.1301
rs1125508	5	39132847	0.0155509	T	0.244347	-0.0242	0.009483	0.0107126		-0.0255558	0.00948373	0.00704528	T	0.272	-0.0121	0.0081	0.1358
rs4957318	5	39134295	0.0154979	T	0.244348	-0.0242	0.009483	0.0107126		-0.0255301	0.00948373	0.00710263	T	0.272	-0.0122	0.0081	0.131
rs1966581	5	39179640	0.027755	T	0.225772	-0.0248	0.009762	0.0110706		-0.0311327	0.00976275	0.00142804	T	0.2338	-0.0072	0.0105	0.4902
rs457671	5	39264424	0.0274554	A	0.609348	0.0212	0.008349	0.0111098		-0.0144583	0.00834964	0.0833434	A	0.627	-0.0021	0.0074	0.78
rs155445	5	39297045	0.0277401	C	0.390789	-0.0212	0.008349	0.0111098		0.0142225	0.00834964	0.0884985	C	0.3729	0.0028	0.0074	0.7059
rs40119	5	39283753	0.0274705	A	0.390809	-0.0212	0.008351	0.0111291		0.0143053	0.00835164	0.0867366	A	0.3726	0.0028	0.0074	0.7001
rs42864	5	39283776	0.0274705	C	0.609191	0.0212	0.008351	0.0111291		-0.0143053	0.00835164	0.0867366	C	0.6274	-0.0028	0.0074	0.7001
rs11960330	5	39595219	0.0165663	C	0.620613	0.0212	0.008355	0.0111678		0.0253831	0.00835563	0.00238275	C	0.6054	0.018	0.0073	0.01375
rs4957219	5	39701223	0.000191138	A	0.893686	-0.0332	0.01312	0.0113904		-0.0217867	0.013121	0.0968242	A	0.9009	-0.0154	0.012	0.1969
rs41271109	5	38970633	0.00675663	T	0.808272	0.0259	0.01024	0.0114291		0.0133529	0.0102408	0.192267	T	0.8156	-0.0032	0.0092	0.7253
rs35251	5	39283650	0.0275406	A	0.390814	-0.0211	0.008355	0.0115556		0.0144318	0.00835563	0.0841322	A	0.3727	0.0028	0.0074	0.7028
rs13185848	5	39783370	0.00118536	A	0.881001	-0.0315	0.012491	0.0116751		-0.0358824	0.0124919	0.00407304	A	0.8899	-0.0035	0.0118	0.7667
rs3843908	5	39405736	0.226388	T	0.276495	0.0229	0.00909	0.0117604		0.022757	0.00909068	0.012303	T	0.2659	0.0136	0.0081	0.09188
rs72732737	5	38951428	0.00668824	T	0.808253	0.0258	0.010251	0.0118417		0.0132423	0.0102518	0.196457	T	0.8162	-0.0039	0.0092	0.6751
rs13183676	5	39707104	0.000163416	A	0.893155	-0.0328	0.013071	0.0120946		-0.0212204	0.013072	0.104515	A	0.9008	-0.0153	0.012	0.2021
rs62359834	5	39012468	0.00670567	T	0.191371	-0.0258	0.010282	0.0120991		-0.0132871	0.0102828	0.196298	T	0.1832	0.004	0.0092	0.6678
rs4957475	5	39408734	0.226048	T	0.276366	0.0228	0.0091	0.012228		0.0226377	0.00910067	0.0128652	T	0.2658	0.0136	0.0081	0.09149
rs72738461	5	39354913	0.00346036	A	0.649363	0.0213	0.008503	0.0122452		0.0213842	0.00850362	0.011913	A	0.6888	-0.0039	0.0079	0.6255
rs62359816	5	38998736	0.00670035	A	0.191696	-0.0256	0.010232	0.012351		-0.0131296	0.0102327	0.199459	A	0.1836	0.004	0.0092	0.6662
rs410653	5	39115267	0.0073356	A	0.302454	-0.0221	0.008864	0.0126586		-0.0161821	0.00886465	0.0679304	A	0.3216	0.0078	0.0079	0.3239
rs55678341	5	39764913	0.0120345	A	0.144845	-0.0286	0.011512	0.0129783		-0.0150737	0.0115128	0.190433	A	0.2046	0.011	0.0089	0.2172
rs62358180	5	39786974	0.0120658	C	0.854624	0.0285	0.011488	0.013107		0.0151752	0.0114888	0.186547	C	0.7953	-0.011	0.0089	0.2138
rs62358174	5	39772047	0.0120265	A	0.855123	0.0286	0.011537	0.0131758		0.0152357	0.0115378	0.186669	A	0.7954	-0.0109	0.0089	0.2185
rs56031504	5	39772574	0.0120265	T	0.144876	-0.0285	0.011498	0.0131865		-0.0152055	0.0114988	0.186051	T	0.2046	0.0109	0.0089	0.2197
rs268091	5	39506623	0.00256466	C	0.446393	-0.0202	0.008151	0.0132038		-0.00888063	0.00815158	0.275962	C	0.4645	-0.0171	0.0072	0.01796
rs62358173	5	39769145	0.0119102	A	0.855311	0.0285	0.011505	0.0132424		0.0152944	0.0115058	0.183756	A	0.7953	-0.011	0.0089	0.2151
rs72741780	5	39587624	0.0196843	A	0.416505	0.0205	0.00828	0.0132921		0.0223002	0.0082806	0.00707974	A	0.4016	0.0076	0.0073	0.2929
rs10036068	5	39183133	0.0345503	A	0.757573	0.0235	0.009494	0.0133144		0.0284652	0.00949468	0.00271743	A	0.7505	0.0159	0.0083	0.0571
rs16869253	5	39763011	0.0120755	A	0.855123	0.0285	0.011526	0.0134108		0.01495	0.0115268	0.194639	A	0.7953	-0.0108	0.0089	0.2221
rs62358172	5	39765475	0.0121405	T	0.144499	-0.0285	0.011539	0.0135157		-0.0148228	0.0115398	0.19897	T	0.193	0.0086	0.0111	0.4378
rs2367585	5	39414207	0.216178	T	0.308968	0.0216	0.008747	0.0135333		0.0224233	0.00874762	0.0103664	T	0.2644	0.0143	0.0081	0.07665
rs62358181	5	39787031	0.0120658	A	0.144941	-0.0285	0.011545	0.0135642		-0.0150876	0.0115458	0.191294	A	0.2047	0.0111	0.0089	0.2108
rs62358179	5	39785826	0.0119765	T	0.144928	-0.0285	0.011548	0.0135886		-0.0151073	0.0115488	0.19083	T	0.2046	0.0112	0.0089	0.206
rs66782	5	39191294	0.0271274	T	0.744647	0.0229	0.00928	0.0135995		0.0251076	0.00928065	0.0068229	T	0.7348	0.0164	0.0081	0.04402
rs62358184	5	39798643	0.0121456	A	0.144953	-0.0284	0.011524	0.0137234		-0.0153592	0.0115248	0.182628	A	0.2046	0.0109	0.0089	0.2214
rs72734756	5	39165470	0.0263596	T	0.197136	-0.0254	0.010307	0.0137264		-0.0330182	0.0103077	0.00135891	T	0.1976	-0.0117	0.0091	0.1954
rs6895953	5	39084471	1.88839e-05	A	0.4462	-0.0201	0.008191	0.0141311		-0.0151566	0.00819158	0.0642758	A	0.4573	0.0013	0.0072	0.8573
rs696736	5	39193773	0.02961	T	0.254801	-0.0229	0.009333	0.0141411		-0.0260809	0.00933366	0.00520143	T	0.2598	-0.0161	0.0082	0.04997
rs72734758	5	39166510	0.0265019	T	0.802841	0.0252	0.010293	0.0143546		0.0328393	0.0102937	0.00142162	T	0.8023	0.0116	0.0091	0.2018
rs62358711	5	39164710	0.0263174	C	0.197099	-0.0252	0.010296	0.014383		-0.0328638	0.0102967	0.00141451	C	0.1975	-0.012	0.0091	0.1839
rs17380263	5	39164823	0.0263736	A	0.802895	0.0252	0.010296	0.014383		0.0328459	0.0102967	0.00142306	A	0.8024	0.0117	0.0091	0.1975
rs9292733	5	39193064	0.0294227	T	0.745091	0.0228	0.009325	0.0144836		0.0259648	0.00932565	0.00536538	T	0.7371	0.0159	0.0082	0.0522
rs12653467	5	39609832	0.0195465	T	0.415257	0.0202	0.008268	0.0145595		0.0218267	0.00826858	0.00829766	T	0.4012	0.007	0.0073	0.3313
rs35676171	5	39597897	0.0195227	T	0.584701	-0.0202	0.008277	0.014667		-0.0219968	0.00827758	0.00787459	T	0.5989	-0.0072	0.0073	0.3242
rs35364704	5	39597682	0.0195169	A	0.415293	0.0202	0.008277	0.014667		0.0219923	0.00827758	0.00788733	A	0.4011	0.0072	0.0073	0.3204
rs72741782	5	39595712	0.019514	T	0.584707	-0.0202	0.008283	0.014739		-0.0219902	0.00828358	0.00793851	T	0.5989	-0.0072	0.0073	0.3216
rs72741781	5	39588542	0.0194986	T	0.584729	-0.0202	0.008286	0.014775		-0.0219908	0.00828658	0.00795943	T	0.5988	-0.0072	0.0073	0.3197
rs989907	5	39592295	0.0194404	A	0.584726	-0.0202	0.008287	0.0147871		-0.0220081	0.00828758	0.00791796	A	0.599	-0.007	0.0073	0.3352
rs111672062	5	39594199	0.0194174	T	0.584706	-0.0201	0.008246	0.0147874		-0.0218963	0.00824657	0.00792619	T	0.6005	-0.0081	0.0081	0.3185
rs2887160	5	39593794	0.0194396	A	0.584706	-0.0201	0.008247	0.0147994		-0.0218986	0.00824757	0.00792699	A	0.6006	-0.008	0.0081	0.3231
rs72741779	5	39586664	0.019548	A	0.584726	-0.0201	0.008254	0.0148843		-0.0218453	0.00825457	0.00813421	A	0.5986	-0.008	0.0073	0.2705
rs2134169	5	39594792	0.0195169	A	0.415301	0.0201	0.008258	0.0149329		0.0218897	0.00825857	0.00803632	A	0.4011	0.0072	0.0073	0.3211
rs12653618	5	39604771	0.0197303	T	0.415273	0.0201	0.008258	0.0149329		0.0218539	0.00825857	0.00814009	T	0.4011	0.0068	0.0073	0.3451
rs11750297	5	39600733	0.0195563	A	0.415267	0.0201	0.008269	0.015067		0.0219092	0.00826957	0.00806393	A	0.401	0.0071	0.0073	0.3294
rs72741784	5	39596852	0.0195169	A	0.584707	-0.0201	0.00827	0.0150792		-0.0218923	0.00827057	0.00812057	A	0.6006	-0.0081	0.0081	0.317
rs12186719	5	39590864	0.0193901	A	0.584677	-0.0201	0.008277	0.0151649		-0.0218518	0.00827757	0.00829351	A	0.5987	-0.0071	0.0073	0.3251
rs260332	5	39189961	0.0301858	T	0.249229	-0.0228	0.009391	0.0151884		-0.0260624	0.00939164	0.00551916	T	0.2612	-0.0155	0.0082	0.05885
rs2937429	5	39573051	0.00183894	T	0.751749	0.0226	0.009358	0.0157332		0.0224823	0.00935862	0.0162922	T	0.7826	-0.0159	0.0087	0.06753
rs1995207	5	39810231	0.0122353	A	0.268325	-0.0222	0.009218	0.0160256		-0.0290431	0.00921862	0.00163001	A	0.251	-0.0268	0.0082	0.001117
rs1995208	5	39809704	0.0121448	A	0.268332	-0.0222	0.009219	0.0160371		-0.0290548	0.00921962	0.00162487	A	0.251	-0.0268	0.0082	0.001125
rs34184847	5	39809467	0.0121358	T	0.268326	-0.0222	0.009221	0.0160601		-0.0290469	0.00922162	0.00163342	T	0.251	-0.0268	0.0082	0.001128
rs11949864	5	38903923	0.00538607	T	0.809311	0.0246	0.010265	0.0165528		0.0119947	0.0102657	0.242635	T	0.8138	-0.0035	0.0091	0.701
rs13188259	5	39220055	0.00957245	T	0.139567	0.0279	0.01166	0.0167205		-0.0084455	0.0116608	0.468902	T	0.1835	-0.0051	0.0093	0.5806
rs62358753	5	39221366	0.00955684	T	0.139543	0.0279	0.011688	0.0169836		-0.0086735	0.0116888	0.458065	T	0.1833	-0.0052	0.0093	0.578
rs16900077	5	39227944	0.00999246	A	0.860291	-0.0278	0.01167	0.0172106		0.00925382	0.0116708	0.427832	A	0.8159	0.0046	0.0093	0.622
rs1542798	5	39224672	0.00981451	A	0.139544	0.0278	0.011692	0.0174213		-0.00879847	0.0116928	0.451767	A	0.1833	-0.0049	0.0093	0.5956
rs4957225	5	39820671	0.0101066	A	0.229246	-0.0231	0.009716	0.0174294		-0.0359119	0.00971664	0.000219096	A	0.2262	-0.0254	0.0085	0.002968
rs13171671	5	39224003	0.00973775	T	0.139542	0.0278	0.011697	0.0174693		-0.00887911	0.0116978	0.447826	T	0.1834	-0.0049	0.0093	0.5978
rs35949167	5	39819938	0.0101382	A	0.229235	-0.0231	0.00973	0.0175918		-0.0359157	0.00973064	0.00022338	A	0.2262	-0.0257	0.0085	0.00266
rs1542799	5	39224970	0.00981451	A	0.86045	-0.0278	0.01171	0.0175947		0.00888082	0.0117108	0.448243	A	0.8166	0.0049	0.0093	0.6012
rs268104	5	39499284	0.00233301	A	0.450164	-0.0193	0.008148	0.0178517		-0.00764936	0.00814852	0.347863	A	0.4637	-0.0169	0.0072	0.01852
rs268103	5	39499469	0.00233112	A	0.549836	0.0193	0.008148	0.0178517		0.00763539	0.00814852	0.348745	A	0.5364	0.0169	0.0072	0.01876
rs72734749	5	39155784	0.0208273	T	0.190633	-0.0246	0.010394	0.017945		-0.0313663	0.0103947	0.00254837	T	0.2099	-0.0161	0.0127	0.2042
rs268090	5	39508269	0.00257779	A	0.552395	0.0192	0.008127	0.0181524		0.00792444	0.00812751	0.329553	A	0.5353	0.0171	0.0072	0.01752
rs34312538	5	39816313	0.0100991	T	0.22859	-0.0231	0.009779	0.0181666		-0.0359185	0.00977964	0.000239927	T	0.2262	-0.0255	0.0085	0.002824
rs268082	5	39487764	0.00474519	T	0.557641	0.0192	0.008128	0.0181666		0.00773337	0.00812851	0.341408	T	0.5406	0.0159	0.0072	0.0269
rs2432215	5	39490077	0.00475803	A	0.442339	-0.0192	0.008138	0.0183093		-0.00774315	0.00813851	0.341391	A	0.4588	-0.0164	0.0072	0.02273
rs6865364	5	39063890	4.28713e-05	A	0.43131	-0.0193	0.008217	0.0188346		-0.014061	0.00821752	0.087063	A	0.4429	0.0007	0.0072	0.9215
rs10461997	5	38984149	3.7813e-05	T	0.430939	-0.0192	0.008192	0.019091		-0.0140247	0.00819251	0.0869163	T	0.4306	0.0038	0.0088	0.6675
rs2043112	5	38955796	5.11745e-05	A	0.430948	-0.0192	0.008193	0.0191056		-0.0140605	0.00819351	0.0861525	A	0.443	0.0002	0.0072	0.9762
rs12515328	5	39019550	3.58591e-05	C	0.569041	0.0192	0.008194	0.0191203		0.0139828	0.00819451	0.087941	C	0.5566	-0.0006	0.0072	0.9349
rs13177882	5	39021493	3.7705e-05	A	0.43096	-0.0192	0.008195	0.0191349		-0.0140204	0.00819551	0.0871299	A	0.4434	0.0006	0.0072	0.9291
rs13168867	5	38975458	4.06687e-05	T	0.569054	0.0192	0.008195	0.0191349		0.0140042	0.00819551	0.0874948	T	0.5569	0	0.0072	0.9959
rs7318	5	38935682	4.24605e-05	T	0.430966	-0.0192	0.008197	0.0191643		-0.0140456	0.00819751	0.0866397	T	0.4428	0.0002	0.0072	0.9723
rs12233987	5	39053547	4.82802e-05	T	0.569034	0.0192	0.008199	0.0191936		0.0139644	0.00819951	0.0885533	T	0.5568	-0.0003	0.0072	0.9677
rs7724222	5	38931313	4.57115e-05	A	0.569023	0.0192	0.00821	0.0193556		0.0140671	0.00821051	0.086656	A	0.5563	-0.0002	0.0072	0.975
rs6870073	5	38974326	4.53224e-05	A	0.56904	0.0192	0.008213	0.0193998		0.0140164	0.00821351	0.0879145	A	0.5569	0	0.0072	0.9998
rs16867831	5	38880843	0.00131702	T	0.211009	0.0231	0.009886	0.019458		0.011396	0.00988661	0.249046	T	0.2226	-0.0203	0.0086	0.0182
rs12659919	5	39072800	4.3582e-05	A	0.430825	-0.0192	0.00823	0.0196519		-0.0138444	0.00823051	0.0925527	A	0.4387	-0.0005	0.0072	0.9463
rs62352605	5	38902884	0.00545192	A	0.190222	-0.0239	0.01025	0.0197161		-0.0112858	0.0102506	0.270904	A	0.1861	0.0031	0.0091	0.7356
rs6888587	5	38881114	0.00149208	A	0.211122	0.0231	0.009913	0.0197917		0.0113651	0.00991361	0.251625	A	0.2227	-0.0199	0.0086	0.02084
rs6867585	5	38881115	0.00147857	A	0.211125	0.0231	0.009914	0.0198041		0.0113306	0.00991461	0.253114	A	0.2227	-0.0197	0.0086	0.02209
rs3909469	5	39424010	0.125708	A	0.735882	-0.0213	0.009146	0.0198651		-0.0263787	0.00914656	0.00392652	A	0.759	-0.01	0.0084	0.2309
rs2584248	5	39232650	0.00964022	T	0.139724	0.0272	0.011682	0.0198925		-0.0096338	0.0116827	0.409587	T	0.1614	0.0054	0.014	0.7017
rs1642522	5	39228991	0.0103181	A	0.130765	0.0279	0.011994	0.0200099		-0.00942911	0.0119947	0.431806	A	0.1709	-0.0047	0.0095	0.6245
rs7718143	5	38882921	0.00631807	A	0.82416	0.0245	0.010555	0.0202774		0.0129102	0.0105556	0.221307	A	0.8179	-0.0007	0.0093	0.9386
rs10036224	5	38900046	0.00538645	A	0.809776	0.0239	0.010303	0.0203564		0.0113057	0.0103036	0.272529	A	0.8139	-0.0027	0.0092	0.7652
rs61526978	5	39164392	0.026234	A	0.808422	0.0242	0.010435	0.0203886		0.0319505	0.0104357	0.00220104	A	0.8024	0.0116	0.0091	0.2014
rs35831082	5	38963532	5.22253e-05	A	0.569192	0.019	0.0082	0.0204997		0.0137929	0.0082005	0.0925767	A	0.5616	0.0008	0.0072	0.9133
rs10461998	5	38984797	4.16853e-05	T	0.569207	0.019	0.0082	0.0204997		0.0137631	0.0082005	0.0932835	T	0.5616	0.0004	0.0072	0.9598
rs13165709	5	38971865	3.40616e-05	A	0.568979	0.019	0.008203	0.0205459		0.0141365	0.0082035	0.0848466	A	0.5556	0.0008	0.0072	0.9147
rs13166875	5	38996638	4.46916e-05	A	0.569179	0.019	0.008209	0.0206385		0.0137618	0.0082095	0.0936737	A	0.5612	0.0004	0.0072	0.9579
rs2278326	5	38881353	0.00146167	A	0.788892	-0.0229	0.009897	0.0206769		-0.0110378	0.00989759	0.264765	A	0.7772	0.0196	0.0086	0.02266
rs13172803	5	38927144	4.7446e-05	A	0.569173	0.019	0.008212	0.0206849		0.0138118	0.0082125	0.0926071	A	0.561	0.0003	0.0072	0.9673
rs13171123	5	39060643	4.79017e-05	T	0.43083	-0.019	0.008213	0.0207004		-0.0137217	0.0082135	0.0947954	T	0.4385	-0.0005	0.0072	0.9498
rs2939338	5	39573464	0.00535859	T	0.204808	-0.0229	0.009967	0.0215856		-0.019857	0.00996758	0.0463533	T	0.165	0.0008	0.0097	0.9369
rs10941412	5	38919158	0.00542879	A	0.194828	-0.0233	0.010145	0.021636		-0.0109963	0.0101456	0.27843	A	0.1867	0.0032	0.0091	0.7223
rs10062538	5	39612157	0.0184791	T	0.40582	0.0189	0.008264	0.0221942		0.020291	0.00826449	0.0140803	T	0.4067	0.0043	0.0072	0.5485
rs4957363	5	39182533	0.0318053	A	0.239419	-0.0218	0.009551	0.0224608		-0.0276249	0.00955156	0.00382566	A	0.2468	-0.0148	0.0084	0.07752
rs358515	5	39096128	0.00102442	A	0.081112	-0.0344	0.015104	0.0227539		0.012623	0.0151049	0.403329	A	0.0964	-0.0065	0.0125	0.6039
rs62358707	5	39157168	0.0207214	T	0.190206	-0.0236	0.010404	0.0233074		-0.0304171	0.0104046	0.00346201	T	0.2023	-0.0123	0.009	0.1698
rs113402739	5	39154847	0.0205916	T	0.190198	-0.0236	0.010407	0.0233472		-0.0304131	0.0104076	0.00347566	T	0.2023	-0.0125	0.009	0.1649
rs72734747	5	39154302	0.0206647	A	0.190197	-0.0236	0.010407	0.0233472		-0.0303585	0.0104076	0.00353469	A	0.2023	-0.0125	0.009	0.1652
rs10512710	5	39157960	0.0207391	T	0.809788	0.0236	0.010427	0.0236138		0.0304074	0.0104276	0.00354501	T	0.7982	0.0128	0.009	0.1541
rs62358709	5	39161898	0.0205766	A	0.809791	0.0235	0.010401	0.0238586		0.0303347	0.0104016	0.00354154	A	0.7983	0.0123	0.009	0.1704
rs62358710	5	39162002	0.0205707	T	0.809799	0.0235	0.010401	0.0238586		0.0303169	0.0104016	0.00356107	T	0.7983	0.0123	0.009	0.1694
rs62358708	5	39159448	0.020671	T	0.190203	-0.0235	0.010401	0.0238586		-0.0303009	0.0104016	0.00357865	T	0.2017	-0.0128	0.009	0.1533
rs4264965	5	39156172	0.0207283	T	0.190235	-0.0235	0.010418	0.0240887		-0.0303471	0.0104186	0.00358231	T	0.2023	-0.0122	0.009	0.1728
rs7715268	5	39762565	2.7733e-06	A	0.27271	0.0205	0.009095	0.0241971		0.0193499	0.00909551	0.0333858	A	0.2237	-0.0081	0.0086	0.3455
rs72734750	5	39157822	0.0207063	T	0.190252	-0.0235	0.01046	0.0246622		-0.0303212	0.0104606	0.00374827	T	0.2019	-0.0127	0.009	0.1578
rs35203898	5	39154747	0.0339264	T	0.870007	0.0271	0.012075	0.0248127		0.0258607	0.0120757	0.0322293	T	0.8777	0.0251	0.0111	0.02402
rs72741796	5	39614902	0.0184123	T	0.587933	-0.0185	0.008284	0.0255344		-0.0199894	0.00828446	0.0158269	T	0.5796	-0.0102	0.0072	0.1583
rs4018970	5	39232985	0.0105387	T	0.868591	-0.0268	0.012024	0.0258222		0.010928	0.0120247	0.363456	T	0.829	0.0048	0.0096	0.6189
rs55818129	5	39425092	0.069622	T	0.84208	-0.0249	0.011194	0.0261211		-0.0419195	0.0111946	0.000180674	T	0.8877	-0.0448	0.0113	7.79e-05
rs7704513	5	39753535	0.000147144	A	0.716543	-0.0199	0.008951	0.0262013		-0.0192346	0.00895149	0.0316532	A	0.767	0.0078	0.0085	0.3586
rs72741793	5	39614425	0.0184552	A	0.412057	0.0183	0.008242	0.026396		0.0197409	0.00824245	0.016619	A	0.4203	0.01	0.0072	0.1665
rs11747163	5	39616553	0.0185153	A	0.412048	0.0183	0.008258	0.0266892		0.0198703	0.00825845	0.0161259	A	0.4203	0.01	0.0072	0.1682
rs6888274	5	39766315	2.88737e-06	T	0.727801	-0.0202	0.009118	0.0267328		-0.0189555	0.0091185	0.0376358	T	0.776	0.0072	0.0086	0.4054
rs13159924	5	39454133	0.0695017	A	0.213073	-0.0221	0.009984	0.0268603		-0.0428533	0.00998455	1.77099e-05	A	0.1891	-0.0079	0.0094	0.4007
rs6879690	5	39651096	0.000164787	T	0.137748	0.0258	0.011713	0.0276173		0.0214821	0.0117136	0.0666623	T	0.0987	-0.0156	0.012	0.1962
rs6896521	5	39775195	6.66678e-06	A	0.271823	0.0201	0.009132	0.0277324		0.0189886	0.00913249	0.0375957	A	0.2236	-0.0068	0.0086	0.431
rs11953871	5	39452570	0.0699015	A	0.786904	0.0219	0.009955	0.027814		0.0426637	0.00995554	1.82393e-05	A	0.8107	0.009	0.0094	0.3371
rs112871279	5	39155653	0.0336382	A	0.869228	0.0265	0.012055	0.0279307		0.0252497	0.0120556	0.036222	A	0.8777	0.0248	0.0111	0.026
rs13160161	5	39058356	0.000130253	A	0.419341	-0.0182	0.00828	0.0279443		-0.0132598	0.00828045	0.109301	A	0.435	0.0003	0.0072	0.9693
rs11747365	5	39743022	0.000145514	T	0.716456	-0.0198	0.009025	0.0282422		-0.0191172	0.00902548	0.0341632	T	0.767	0.008	0.0085	0.3477
rs79882040	5	39638142	0.000161875	A	0.137782	0.0256	0.011671	0.0282735		0.0213059	0.0116716	0.0679335	A	0.0987	-0.0156	0.0121	0.1951
rs78081902	5	39646827	0.000159889	T	0.137769	0.0256	0.011673	0.0283005		0.0213968	0.0116736	0.0668147	T	0.0988	-0.0154	0.012	0.1998
rs76908973	5	39660012	0.000210025	A	0.137401	0.0256	0.011699	0.0286535		0.021389	0.0116996	0.0675219	A	0.0984	-0.0152	0.0121	0.2065
rs77844681	5	39641397	0.000162429	T	0.862228	-0.0256	0.011701	0.0286807		-0.0212852	0.0117016	0.0689124	T	0.9013	0.0156	0.012	0.1948
rs7706265	5	39653296	0.000164447	A	0.137746	0.0256	0.011711	0.0288171		0.0212878	0.0117116	0.0691157	A	0.0988	-0.0159	0.012	0.1879
rs13182078	5	39742473	0.000116257	A	0.716239	-0.0196	0.008983	0.029117		-0.0189657	0.00898347	0.034757	A	0.7673	0.0081	0.0085	0.3442
rs1978631	5	39135868	0.0104378	T	0.71277	0.0196	0.009026	0.0298931		0.0199958	0.00902647	0.0267435	T	0.6928	0.0021	0.0078	0.7844
rs834007	5	38882576	0.00472	C	0.299977	0.0192	0.008859	0.0302129		0.0153429	0.00885946	0.0833078	C	0.3211	-0.0115	0.0077	0.1341
rs357269	5	38877564	0.00466147	A	0.183405	-0.0226	0.010461	0.0307413		-0.0137289	0.0104615	0.189413	A	0.1873	0.0033	0.0091	0.7158
rs950322	5	39745475	0.00160328	T	0.320321	0.0186	0.00868	0.0321246		0.0144649	0.00868043	0.0956375	T	0.2619	-0.0085	0.0082	0.2998
rs1353835	5	39748470	0.00524028	T	0.638551	0.018	0.008414	0.0324121		0.0152657	0.00841442	0.0696422	T	0.5358	0.005	0.0072	0.4839
rs1593082	5	39087552	0.00218107	A	0.07733	-0.0331	0.015483	0.0325307		0.0115228	0.0154838	0.456765	A	0.0989	-0.0072	0.0123	0.5548
rs1119492	5	39088723	0.00213067	T	0.922656	0.0331	0.015493	0.0326429		-0.011724	0.0154938	0.449237	T	0.9011	0.0075	0.0123	0.5433
rs357270	5	38877333	0.00473727	A	0.816567	0.0223	0.010448	0.0328117		0.013428	0.0104485	0.198736	A	0.8126	-0.003	0.0091	0.7423
rs664176	5	38886018	0.000630252	A	0.624911	0.0178	0.008363	0.033302		0.00104776	0.00836341	0.900303	A	0.6488	-0.0056	0.0074	0.4554
rs72732754	5	38999995	0.00215865	A	0.732822	-0.0195	0.009183	0.0337129		0.00710495	0.00918345	0.439127	A	0.7316	0.0021	0.0081	0.7987
rs185542	5	39243179	0.0101061	T	0.86143	-0.0248	0.011703	0.0340808		0.0121691	0.0117036	0.298442	T	0.8158	0.0029	0.0093	0.7553
rs261739	5	39239277	0.0101535	A	0.861441	-0.0248	0.011717	0.0342953		0.0122398	0.0117176	0.296222	A	0.8157	0.003	0.0093	0.7468
rs261747	5	39245521	0.0102352	A	0.861447	-0.0248	0.011722	0.034372		0.0122744	0.0117226	0.295064	A	0.8156	0.0026	0.0093	0.7758
rs4957484	5	39588871	0.0205281	A	0.347868	-0.018	0.008514	0.0345012		-0.023563	0.00851441	0.00565002	A	0.3799	-0.0176	0.0073	0.01674
rs266897	5	39236528	0.0101756	C	0.138568	0.0248	0.011743	0.0346953		-0.0123909	0.0117436	0.291371	C	0.1844	-0.0029	0.0093	0.7511
rs375155	5	38873618	0.00466149	T	0.183361	-0.0221	0.010469	0.0347728		-0.0132013	0.0104695	0.207336	T	0.187	0.0024	0.0091	0.7963
rs13182214	5	39742485	0.00153204	T	0.32064	0.0183	0.008682	0.0350475		0.0141747	0.00868241	0.102558	T	0.2616	-0.0084	0.0082	0.3042
rs10473151	5	39742326	0.00161863	T	0.320639	0.0182	0.008649	0.0353532		0.0140723	0.00864941	0.103744	T	0.2619	-0.0085	0.0082	0.3027
rs12654031	5	38985015	8.60895e-05	A	0.434498	-0.0172	0.008223	0.0364659		-0.0124218	0.00822339	0.130905	A	0.4461	-0.0005	0.0072	0.9479
rs12659517	5	39034945	7.94746e-05	A	0.434557	-0.0172	0.008233	0.0366939		-0.0123223	0.00823339	0.134489	A	0.4415	0.0004	0.008	0.9651
rs13186568	5	39753485	7.13618e-06	C	0.271657	0.019	0.009102	0.0368472		0.0178894	0.00910242	0.0493748	C	0.2236	-0.0087	0.0086	0.3139
rs1501708	5	39604871	0.00338881	T	0.547868	0.017	0.008145	0.0368728		0.0192526	0.00814538	0.0180971	T	0.5233	0.0051	0.0071	0.4738
rs7708628	5	38870763	0.00295893	A	0.771889	-0.0201	0.009637	0.0370048		-0.0102273	0.00963745	0.288596	A	0.7576	0.0182	0.0084	0.03007
rs13169697	5	39810108	0.0207075	A	0.205116	-0.0211	0.010143	0.0375024		-0.0296386	0.0101435	0.00347863	A	0.2212	-0.0272	0.0086	0.001614
rs1566619	5	38871086	0.00294094	T	0.771901	-0.0199	0.009596	0.0380997		-0.0101204	0.00959643	0.291606	T	0.7577	0.0182	0.0084	0.02965
rs1039422	5	38870109	0.00293738	C	0.771915	-0.0199	0.009607	0.0383208		-0.0100925	0.00960743	0.293495	C	0.7578	0.0179	0.0084	0.03214
rs525735	5	38881628	0.00215125	T	0.222308	-0.0201	0.009776	0.0397772		-0.0116524	0.00977644	0.233307	T	0.2438	0.0044	0.0083	0.5995
rs1260809	5	39583375	0.0268803	A	0.694553	0.0182	0.008862	0.0400035		0.0182564	0.0088624	0.0393999	A	0.7433	0.0026	0.0082	0.7537
rs11956744	5	39818150	0.00236353	T	0.244113	-0.0193	0.00943	0.0406915		-0.0113525	0.00943042	0.228659	T	0.2921	0.0113	0.0079	0.149
rs3792856	5	38879218	0.00314286	T	0.77186	-0.0196	0.009616	0.041523		-0.00966221	0.00961642	0.315011	T	0.7543	0.0171	0.0083	0.04014
rs663845	5	38886040	0.000624661	T	0.625875	0.017	0.008343	0.0415863		0.000372454	0.00834336	0.964394	T	0.6481	-0.0057	0.0074	0.4411
rs3828648	5	38878816	0.00309641	A	0.771837	-0.0195	0.009639	0.0430699		-0.00951887	0.00963941	0.3234	A	0.7531	0.0175	0.0083	0.03547
rs266895	5	39242789	0.0109544	T	0.86959	-0.0242	0.012042	0.0444701		0.0135545	0.0120425	0.260355	T	0.8279	0.003	0.0095	0.7534
rs13190075	5	38914325	0.00352313	T	0.785741	-0.0199	0.009903	0.044485		-0.00744534	0.00990342	0.452174	T	0.7842	0.0051	0.0087	0.5594
rs13185542	5	38922853	0.00353489	A	0.214295	0.0198	0.00987	0.0448478		0.00745234	0.00987041	0.450238	A	0.2159	-0.0051	0.0087	0.5593
rs13189402	5	38922894	0.00351401	A	0.214295	0.0198	0.00987	0.0448478		0.00744573	0.00987041	0.45064	A	0.2159	-0.0051	0.0087	0.5579
rs261744	5	39247923	0.00945769	T	0.863251	-0.0236	0.011766	0.0448798		0.0133995	0.0117665	0.254791	T	0.8166	0.0026	0.0093	0.7793
rs4957508	5	39801674	0.0124453	A	0.271696	-0.0183	0.009151	0.0455239		-0.0252226	0.00915138	0.00584853	A	0.2529	-0.0273	0.0082	0.0008823
rs6866942	5	39482700	0.06398	A	0.783955	0.0198	0.00991	0.0457186		0.04069	0.00991042	4.02949e-05	A	0.8057	0.0061	0.0092	0.5119
rs10941439	5	39496108	0.0639127	C	0.783929	0.0198	0.009918	0.0458936		0.0407968	0.00991842	3.90144e-05	C	0.8057	0.0062	0.0092	0.4991
rs13162070	5	39493406	0.0639586	T	0.783945	0.0198	0.009922	0.0459812		0.0407723	0.00992242	3.97189e-05	T	0.8058	0.0061	0.0092	0.5085
rs13165383	5	39089342	1.43e-05	A	0.473502	-0.0163	0.008169	0.0460049		-0.0138549	0.00816934	0.0898936	A	0.4738	0.0003	0.0072	0.9686
rs13159058	5	39489816	0.063903	T	0.216056	-0.0198	0.009936	0.0462884		-0.0407261	0.00993642	4.1553e-05	T	0.2021	-0.0073	0.0101	0.4729
rs3849779	5	39484662	0.0639692	T	0.783965	0.0196	0.009865	0.0469421		0.0405714	0.00986541	3.91419e-05	T	0.8054	0.0066	0.0092	0.4721
rs12516833	5	39735991	0.0092773	T	0.677778	0.0172	0.008712	0.048349		0.0176566	0.00871235	0.0427019	T	0.6062	0.0024	0.0073	0.7469
rs10045655	5	39093806	2.08832e-05	A	0.52485	0.016	0.008123	0.048871		0.0136556	0.00812333	0.0927554	A	0.527	-0.0004	0.0072	0.953
rs11746719	5	39737284	0.00913974	T	0.322232	-0.0172	0.008737	0.0489945		-0.0175488	0.00873735	0.0445923	T	0.3936	-0.0022	0.0073	0.7645
rs7708302	5	39736378	0.0092773	A	0.677766	0.0172	0.008739	0.0490463		0.0176566	0.00873935	0.0433469	A	0.6061	0.0023	0.0073	0.7553
rs476569	5	39342308	0.0470724	T	0.467383	-0.016	0.00813	0.0490658		-0.0296741	0.00813032	0.000262439	T	0.4414	0.0065	0.0072	0.3723
rs13180523	5	39092041	9.5851e-06	A	0.524823	0.016	0.008145	0.0494843		0.01364	0.00814533	0.0940163	A	0.5244	0.0002	0.0072	0.9738
rs13187858	5	39476930	0.0681752	A	0.78883	0.0196	0.009982	0.0495841		0.0401564	0.0099824	5.75311e-05	A	0.8113	0.0098	0.0094	0.2949
rs13167273	5	39473358	0.0683341	T	0.211177	-0.0196	0.009985	0.0496526		-0.0401809	0.0099854	5.72265e-05	T	0.1887	-0.0094	0.0094	0.3164
rs17335879	5	39463197	0.0684536	A	0.21117	-0.0196	0.009997	0.0499271		-0.0401385	0.0099974	5.9473e-05	A	0.1886	-0.0093	0.0094	0.3233
rs3849776	5	39462738	0.0684695	T	0.21117	-0.0196	0.009998	0.04995		-0.0401587	0.0099984	5.90657e-05	T	0.1887	-0.0091	0.0094	0.3312
rs34762855	5	39151651	0.0176946	T	0.208918	-0.0198	0.010124	0.0504948		-0.0250414	0.0101244	0.0133848	T	0.2173	-0.0085	0.0088	0.3305
rs17472933	5	39557453	0.017089	A	0.481291	0.0156	0.008039	0.0523141		0.0188037	0.0080393	0.0193369	A	0.541	-0.0025	0.0072	0.7295
rs2371218	5	39718145	0.00953763	T	0.677896	0.0169	0.008743	0.0532393		0.0173538	0.00874334	0.0471667	T	0.606	0.0022	0.0073	0.7647
rs13159016	5	39489637	0.0679001	C	0.211284	-0.0193	0.009989	0.053344		-0.0398959	0.00998938	6.50133e-05	C	0.1964	-0.0098	0.0103	0.3393
rs10941433	5	39430811	0.0606198	C	0.851619	-0.0221	0.011534	0.0553556		-0.0347588	0.0115344	0.00258274	C	0.8904	-0.0438	0.0114	0.0001239
rs28698773	5	39436244	0.0603105	A	0.851574	-0.0221	0.011562	0.0559488		-0.0347353	0.0115624	0.00266321	A	0.8903	-0.0438	0.0114	0.0001238
rs10214103	5	39077460	1.43051e-05	A	0.525658	0.0156	0.008172	0.0562676		0.0131423	0.0081723	0.107801	A	0.5257	0.0004	0.0071	0.96
rs73080552	5	39435433	0.0604783	A	0.148395	0.0221	0.011585	0.0564379		0.0346545	0.0115854	0.00277873	A	0.1094	0.0455	0.0114	6.827e-05
rs6451451	5	39721826	0.00943808	C	0.324918	-0.0166	0.008717	0.0568679		-0.01705	0.00871732	0.0504793	C	0.3943	-0.002	0.0073	0.7871
rs1239269	5	39015353	0.0101594	T	0.224122	0.0185	0.009737	0.0574372		0.0209577	0.00973735	0.0313737	T	0.1957	0.0045	0.009	0.6171
rs10065847	5	39094187	3.12038e-05	A	0.474105	-0.0155	0.008167	0.0577117		-0.0129402	0.0081673	0.113104	A	0.4717	0	0.0072	0.9945
rs13154561	5	39078291	1.28318e-05	T	0.525561	0.0155	0.008178	0.0580488		0.0130552	0.0081783	0.110416	T	0.5257	0.0003	0.0071	0.9653
rs7729041	5	39090696	1.73997e-05	C	0.525815	0.0155	0.008183	0.0582023		0.013023	0.0081833	0.111516	C	0.5259	0.0002	0.0072	0.9776
rs10065926	5	39094257	2.98483e-05	A	0.474102	-0.0155	0.008187	0.0583252		-0.0129256	0.0081873	0.114396	A	0.4717	0.0001	0.0072	0.9902
rs6896651	5	39084911	1.15577e-05	A	0.474444	-0.0155	0.008189	0.0583867		-0.0130584	0.0081893	0.110808	A	0.4743	-0.0001	0.0071	0.9872
rs10042314	5	39088981	1.4113e-05	A	0.525815	0.0155	0.008192	0.058479		0.0130197	0.0081923	0.112002	A	0.5257	0.0004	0.0072	0.96
rs11741120	5	39516829	0.0222039	C	0.495402	-0.0153	0.008093	0.0586881		-0.0196181	0.00809329	0.0153508	C	0.4489	-0.0012	0.0072	0.8681
rs12659964	5	39671325	3.28436e-05	T	0.543269	-0.0155	0.008201	0.0587562		-0.0132445	0.0082013	0.106328	T	0.5919	-0.0106	0.0073	0.1464
rs7729177	5	39090630	1.67761e-05	A	0.474168	-0.0153	0.008112	0.0592822		-0.012844	0.00811229	0.113357	A	0.474	0.0001	0.0072	0.9907
rs10057281	5	39090078	1.64194e-05	A	0.474172	-0.0153	0.008114	0.0593449		-0.0128168	0.00811429	0.114214	A	0.474	0.0001	0.0072	0.9855
rs6866518	5	39086454	1.11594e-05	T	0.474147	-0.0153	0.008123	0.0596271		-0.0128702	0.00812329	0.113114	T	0.4741	-0.0002	0.0072	0.9832
rs6451459	5	39827976	0.00463375	A	0.29113	0.0169	0.008975	0.0596992		0.0164403	0.00897532	0.0669931	A	0.2758	0.0123	0.008	0.1236
rs10077337	5	39824927	0.0045257	A	0.291121	0.0169	0.008984	0.0599553		0.0163902	0.00898432	0.0681046	A	0.2758	0.0121	0.008	0.1302
rs10941417	5	39080660	1.72176e-05	C	0.474363	-0.0153	0.008141	0.0601932		-0.0126707	0.00814129	0.119625	C	0.4608	0.0042	0.0088	0.6372
rs10064513	5	39081475	1.59856e-05	A	0.525567	0.0153	0.008154	0.0606032		0.0127746	0.00815429	0.117205	A	0.5258	0.0003	0.0072	0.9669
rs155078	5	39248340	0.0100744	A	0.128579	0.0226	0.012099	0.0617728		-0.0151706	0.0120994	0.209904	A	0.1711	-0.0028	0.0095	0.7713
rs261745	5	39247782	0.0101049	T	0.128579	0.0226	0.012102	0.0618374		-0.0151905	0.0121024	0.209421	T	0.1711	-0.0028	0.0095	0.7684
rs10057314	5	39081164	1.682e-05	T	0.525541	0.0152	0.008145	0.0620168		0.0126771	0.00814528	0.119619	T	0.5256	0.0003	0.0071	0.967
rs3792858	5	38879772	0.00274456	A	0.191827	0.019	0.010222	0.0630646		0.00842116	0.0102223	0.410054	A	0.2175	-0.0186	0.0087	0.03265
rs76487309	5	38872655	0.00266086	A	0.191936	0.0189	0.010209	0.0641253		0.00837096	0.0102093	0.412255	A	0.2192	-0.019	0.0087	0.02854
rs2367704	5	38872383	0.00266936	T	0.191918	0.0189	0.010227	0.0645952		0.00834128	0.0102273	0.414737	T	0.2192	-0.019	0.0087	0.02882
rs10076408	5	39576829	0.0328407	A	0.602647	-0.0153	0.008298	0.0652097		-0.0172989	0.00829828	0.0371027	A	0.6233	-0.0126	0.0074	0.08769
rs12519682	5	39018275	0.00304807	A	0.805647	-0.0189	0.010264	0.0655648		-0.0084804	0.0102643	0.408691	A	0.7895	0.0042	0.0088	0.6285
rs71621888	5	38876584	0.00274236	T	0.190673	0.0188	0.010247	0.0665526		0.00826342	0.0102473	0.420014	T	0.2189	-0.0191	0.0087	0.02769
rs12658486	5	39806217	0.008953	A	0.848559	0.0208	0.01135	0.0668622		0.00550267	0.0113504	0.627818	A	0.7816	-0.0128	0.0087	0.1408
rs12515033	5	38874219	0.00266265	T	0.809309	-0.0188	0.010262	0.0669512		-0.00818796	0.0102623	0.424949	T	0.7809	0.0191	0.0087	0.02808
rs62358185	5	39802530	0.00890768	A	0.84856	0.0208	0.011354	0.0669583		0.00570194	0.0113544	0.615541	A	0.7824	-0.0122	0.0087	0.1611
rs62358188	5	39808548	0.00878114	T	0.151351	-0.0206	0.011328	0.0689873		-0.00529923	0.0113284	0.639939	T	0.2183	0.0129	0.0087	0.1377
rs62358186	5	39803098	0.00897961	C	0.848659	0.0206	0.011331	0.0690609		0.0053306	0.0113314	0.638049	C	0.7816	-0.0127	0.0087	0.1418
rs62358187	5	39803111	0.00897961	A	0.151332	-0.0206	0.011332	0.0690854		-0.00532897	0.0113324	0.638181	A	0.2153	0.0069	0.0097	0.4782
rs56229760	5	39808791	0.00880477	T	0.15133	-0.0206	0.011332	0.0690854		-0.00529712	0.0113324	0.64019	T	0.2183	0.0129	0.0087	0.137
rs62358191	5	39809518	0.00878114	A	0.848672	0.0206	0.01134	0.0692817		0.00527295	0.0113404	0.641952	A	0.7817	-0.013	0.0087	0.1353
rs55655968	5	38914878	0.000833854	A	0.390605	-0.015	0.008274	0.069846		0.00299806	0.00827426	0.717101	A	0.3998	0.0093	0.0073	0.1995
rs357282	5	38869035	0.00104152	T	0.157178	-0.0202	0.011155	0.0701645		-0.0184973	0.0111554	0.0972854	T	0.157	0.0006	0.0099	0.9548
rs4957507	5	39801230	0.0113003	A	0.716701	0.0163	0.00903	0.07106		0.0233792	0.00903029	0.00962602	A	0.7396	0.0267	0.0081	0.001025
rs357287	5	38850990	0.0114023	A	0.651955	0.0153	0.008483	0.0712929		0.00156591	0.00848326	0.853552	A	0.6951	-0.0046	0.0078	0.5577
rs56928688	5	39621028	0.00171977	T	0.198656	-0.0182	0.010168	0.0734653		-0.0177459	0.0101683	0.0809473	T	0.1913	0.013	0.0091	0.1535
rs357278	5	38932466	1.37902e-06	A	0.540965	0.0146	0.008157	0.0734742		0.0120039	0.00815725	0.141141	A	0.5403	0.001	0.0071	0.8837
rs80088839	5	38843552	0.000218895	A	0.22877	-0.0172	0.009624	0.0739054		-0.0161036	0.00962429	0.0942824	A	0.2395	-0.0209	0.0121	0.08342
rs10472310	5	38869791	0.00267826	T	0.807441	-0.0182	0.010211	0.0746854		-0.00765034	0.0102113	0.453735	T	0.7761	0.0176	0.0086	0.04138
rs10073213	5	38923698	0.00407401	T	0.788236	-0.0176	0.009892	0.0752044		-0.00545199	0.0098923	0.581541	T	0.78	0.0065	0.0086	0.4505
rs12655079	5	39652668	9.87004e-05	T	0.54781	-0.0145	0.008153	0.075324		-0.0118712	0.00815325	0.145391	T	0.5959	-0.0109	0.0073	0.1371
rs391463	5	38887780	0.000204031	T	0.361402	-0.0149	0.008423	0.0768996		0.00124029	0.00842325	0.882937	T	0.3367	0.0027	0.0075	0.7219
rs4597997	5	39574978	0.0316664	A	0.607776	-0.0146	0.00827	0.0774937		-0.0168217	0.00827024	0.041951	A	0.6315	-0.0126	0.0074	0.08824
rs10053689	5	39824729	0.00410648	T	0.720444	-0.0159	0.009054	0.0790662		-0.015531	0.00905426	0.0862854	T	0.7314	-0.0119	0.0081	0.14
rs60521644	5	39824212	0.00413126	A	0.720444	-0.0159	0.009056	0.0791325		-0.0154744	0.00905626	0.0875077	A	0.7314	-0.0119	0.0081	0.1398
rs3188386	5	39141240	0.0205571	A	0.190209	-0.0182	0.010397	0.0800312		-0.0250203	0.0103973	0.0161097	A	0.2027	-0.0134	0.009	0.1359
rs10064798	5	39826458	0.00413147	A	0.720476	-0.0159	0.009098	0.0805269		-0.0155554	0.00909826	0.0873191	A	0.7314	-0.0119	0.008	0.1402
rs6895329	5	39825740	0.00408535	T	0.720477	-0.0159	0.009101	0.0806268		-0.0155327	0.00910126	0.0878873	T	0.7314	-0.012	0.0081	0.1369
rs1586975	5	39813331	0.000639987	A	0.181103	-0.0183	0.010543	0.0826083		-0.00901608	0.0105433	0.392469	A	0.2614	0.0139	0.0082	0.08893
rs58274722	5	39617104	0.0227184	T	0.342808	-0.0148	0.008552	0.083525		-0.0168525	0.00855224	0.048777	T	0.3631	-0.0197	0.0074	0.008124
rs62359091	5	39622264	0.00188632	A	0.197927	-0.0176	0.010171	0.0835571		-0.0170793	0.0101713	0.0931199	A	0.1899	0.0124	0.0092	0.1745
rs6880515	5	39827070	0.00412599	A	0.279477	0.0158	0.009142	0.0839368		0.0154499	0.00914226	0.0910398	A	0.2685	0.0118	0.0081	0.1428
rs60099302	5	39621400	0.00184	A	0.801034	0.0175	0.010146	0.0845603		0.0170821	0.0101463	0.0922618	A	0.8085	-0.0137	0.0091	0.1333
rs155081	5	39275001	0.00534558	T	0.153111	-0.0193	0.011211	0.0851559		0.00715975	0.0112113	0.523071	T	0.1617	0.0287	0.01	0.004091
rs2303808	5	39074296	1.58287e-05	C	0.480257	-0.014	0.008139	0.0854119		-0.0119584	0.00813922	0.14177	C	0.4768	-0.0008	0.0071	0.9143
rs72732729	5	38910764	0.0101853	A	0.175613	0.0183	0.010675	0.0864763		0.0269305	0.0106753	0.0116459	A	0.1724	0.0106	0.0094	0.2605
rs72732730	5	38910765	0.0101853	A	0.824387	-0.0183	0.010675	0.0864763		-0.0269305	0.0106753	0.0116459	A	0.8276	-0.0106	0.0094	0.2625
rs6869095	5	39074696	1.3764e-05	T	0.480262	-0.0139	0.00812	0.0869294		-0.0119082	0.00812022	0.142515	T	0.4767	-0.0008	0.0071	0.9061
rs17463814	5	39122983	0.0177633	A	0.189379	-0.0179	0.010483	0.0877242		-0.0244976	0.0104833	0.0194481	A	0.205	-0.0144	0.0089	0.1069
rs10941472	5	39798930	0.00102772	A	0.173842	-0.0183	0.010725	0.0879534		-0.0107756	0.0107253	0.315045	A	0.2463	0.0121	0.0083	0.1453
rs113213472	5	39265511	0.0964863	A	0.105819	0.0225	0.013419	0.0935959		-0.021086	0.0134194	0.116109	A	0.0904	-0.0048	0.0133	0.7171
rs56166211	5	39127960	0.0172225	C	0.191891	-0.0175	0.010446	0.0938788		-0.0248205	0.0104463	0.0175007	C	0.2073	-0.0133	0.0089	0.1375
rs56053994	5	39128357	0.0172225	A	0.1919	-0.0175	0.010446	0.0938788		-0.0248204	0.0104463	0.0175013	A	0.2068	-0.0131	0.0089	0.1395
rs17366147	5	39118413	0.0177361	C	0.808228	0.0173	0.010345	0.0944641		0.0245654	0.0103453	0.01757	C	0.7939	0.0132	0.0089	0.139
rs71623824	5	39675261	0.00137084	A	0.0820474	0.0243	0.014674	0.0977238		0.0201333	0.0146744	0.170061	A	0.085	-0.0007	0.013	0.9596
rs2134168	5	39602877	0.00520586	A	0.579473	0.0136	0.008223	0.0981483		0.017096	0.0082232	0.0376172	A	0.5379	0.0046	0.0071	0.5234
rs6869585	5	39606433	0.00520798	A	0.420525	-0.0136	0.008229	0.0983936		-0.017086	0.0082292	0.0378699	A	0.462	-0.0046	0.0071	0.519
rs71588492	5	39528474	0.00637184	A	0.741343	-0.0152	0.009215	0.0990484		-0.0123499	0.00921522	0.180194	A	0.7532	0.0023	0.012	0.8453
rs1948747	5	39604479	0.00519461	A	0.420518	-0.0135	0.008196	0.0995283		-0.0169477	0.00819619	0.0386627	A	0.4621	-0.0045	0.0071	0.525
rs68032871	5	39134169	0.0174985	T	0.808007	0.017	0.010341	0.100188		0.0243511	0.0103412	0.0185352	T	0.7933	0.0135	0.0089	0.1284
rs55701956	5	39136245	0.0175054	T	0.192	-0.017	0.010401	0.102163		-0.0243835	0.0104012	0.0190637	T	0.2067	-0.0135	0.0089	0.1297
rs56278914	5	39139665	0.0172539	A	0.808014	0.0169	0.010362	0.102899		0.0243412	0.0103622	0.0188226	A	0.7928	0.0133	0.0089	0.1372
rs67289660	5	39140705	0.0172806	T	0.191987	-0.0169	0.010362	0.102899		-0.0242975	0.0103622	0.0190366	T	0.2067	-0.0127	0.0089	0.1534
rs10043562	5	39400356	0.184771	T	0.261928	0.0149	0.009206	0.105553		0.0154762	0.00920621	0.0927519	T	0.2327	0.0213	0.0094	0.0236
rs4957224	5	39799910	0.019353	T	0.208601	-0.0163	0.010082	0.105934		-0.0238807	0.0100822	0.0178561	T	0.2245	-0.0271	0.0086	0.00152
rs1501705	5	39636985	0.00869492	T	0.814132	0.0169	0.010486	0.107033		0.0224579	0.0104862	0.0322216	T	0.769	0.0277	0.0085	0.001202
rs1501706	5	39636755	0.0088408	A	0.185866	-0.0169	0.010487	0.107067		-0.0225001	0.0104872	0.0319146	A	0.2307	-0.0262	0.0085	0.002014
rs671895	5	39288165	0.0672349	T	0.463608	0.0132	0.008193	0.107151		-0.00166251	0.00819318	0.839203	T	0.4296	0.0013	0.0072	0.8582
rs34888113	5	39567496	0.0108287	A	0.193641	0.0165	0.010242	0.107177		0.0125556	0.0102422	0.220249	A	0.1745	0.005	0.0095	0.5973
rs155376	5	39298467	0.067246	T	0.463617	0.0132	0.008194	0.107194		-0.00165292	0.00819418	0.840137	T	0.4295	0.0014	0.0072	0.8425
rs644771	5	39287688	0.0672349	A	0.536384	-0.0132	0.008195	0.107237		0.00166249	0.00819518	0.839243	A	0.5704	-0.0013	0.0072	0.8567
rs28363952	5	39301177	0.0672698	A	0.536388	-0.0132	0.008195	0.107237		0.00164082	0.00819518	0.841311	A	0.5705	-0.0013	0.0072	0.8526
rs28465647	5	39301159	0.0672698	A	0.536388	-0.0132	0.008195	0.107237		0.00164082	0.00819518	0.841311	A	0.5705	-0.0013	0.0072	0.8526
rs13175824	5	39568814	0.0108804	A	0.806504	-0.0165	0.010252	0.10752		-0.0125812	0.0102522	0.21976	A	0.8256	-0.005	0.0095	0.595
rs62362075	5	39569312	0.0112998	A	0.19349	0.0165	0.010256	0.107657		0.0126164	0.0102562	0.218653	A	0.1743	0.0047	0.0095	0.6191
rs11956766	5	39144296	0.0206926	A	0.808721	0.0166	0.010357	0.108983		0.0234993	0.0103572	0.0232759	A	0.7973	0.0129	0.009	0.1492
rs61214200	5	39144122	0.0207055	A	0.808721	0.0166	0.010358	0.109017		0.0235066	0.0103582	0.023246	A	0.7973	0.0131	0.009	0.1438
rs66496885	5	39144951	0.0206996	T	0.19128	-0.0166	0.010358	0.109017		-0.0234993	0.0103582	0.023289	T	0.2077	-0.0159	0.0098	0.1041
rs1027772	5	39619119	0.0209595	A	0.645455	0.0136	0.008489	0.109139		0.015905	0.00848919	0.0609918	A	0.6294	0.0185	0.009	0.04005
rs56062377	5	39145489	0.0207065	A	0.808724	0.0166	0.010365	0.109257		0.023495	0.0103652	0.0234078	A	0.7973	0.013	0.009	0.1477
rs357273	5	38875436	0.00340298	A	0.830692	0.0173	0.010825	0.110009		0.0092621	0.0108252	0.392218	A	0.818	-0.0051	0.0092	0.5812
rs67104937	5	39781085	0.0215567	C	0.212774	-0.0159	0.009961	0.110439		-0.02081	0.00996122	0.0366985	C	0.2301	-0.0305	0.0105	0.003625
rs187855	5	39299584	0.067393	T	0.463804	0.013	0.008149	0.110648		-0.00189665	0.00814918	0.815962	T	0.4323	0.0008	0.0072	0.9168
rs3114	5	39285886	0.0673833	T	0.463807	0.013	0.008153	0.110823		-0.00192808	0.00815318	0.813059	T	0.4324	0.0007	0.0072	0.9258
rs149515	5	39275924	0.0669592	T	0.53646	-0.013	0.00816	0.111129		0.0018727	0.00816018	0.818486	T	0.5705	-0.0013	0.0072	0.8549
rs35254	5	39302468	0.067447	T	0.536196	-0.013	0.008163	0.111261		0.00190207	0.00816318	0.815756	T	0.5677	-0.0008	0.0072	0.9157
rs155079	5	39277081	0.0669531	A	0.536489	-0.0129	0.008132	0.112665		0.00181019	0.00813217	0.82385	A	0.5708	-0.001	0.0072	0.8891
rs265711	5	39302981	0.0674334	T	0.463809	0.0129	0.008141	0.113064		-0.00190123	0.00814117	0.815347	T	0.4323	0.0008	0.0072	0.9134
rs155080	5	39275252	0.0671073	A	0.463747	0.0129	0.008155	0.113683		-0.00203421	0.00815517	0.803022	A	0.4322	0.0007	0.0072	0.9186
rs73075859	5	39638982	0.000227634	C	0.852562	-0.0178	0.011423	0.119172		-0.0160348	0.0114232	0.160407	C	0.8958	0.0148	0.0118	0.2089
rs77526980	5	39040361	4.3888e-06	T	0.46255	-0.0126	0.008133	0.121323		-0.0103405	0.00813316	0.203587	T	0.4532	-0.0006	0.0088	0.947
rs1239344	5	38933749	1.77584e-05	T	0.462595	-0.0126	0.008149	0.122056		-0.0104068	0.00814916	0.20159	T	0.4619	-0.0014	0.0071	0.8473
rs2367996	5	39033458	2.11964e-05	T	0.537445	0.0126	0.008154	0.122285		0.0103262	0.00815416	0.205381	T	0.5374	0.0021	0.0071	0.7651
rs1239276	5	39008914	2.01026e-05	A	0.53742	0.0126	0.008177	0.123339		0.010395	0.00817716	0.20365	A	0.5373	0.0015	0.0071	0.8379
rs13168966	5	39044831	1.90459e-05	A	0.462577	-0.0126	0.008177	0.123339		-0.010321	0.00817716	0.206884	A	0.4622	-0.0018	0.0071	0.8056
rs6878291	5	39030707	1.64833e-05	A	0.462564	-0.0126	0.008195	0.124165		-0.0103288	0.00819516	0.207542	A	0.4623	-0.0019	0.0071	0.7939
rs10461728	5	39612525	0.00460384	T	0.424805	-0.0126	0.008232	0.125865		-0.0157738	0.00823215	0.0553501	T	0.456	-0.0031	0.0071	0.6688
rs155449	5	39262459	0.0381185	A	0.522951	-0.0125	0.008167	0.125881		-0.0332735	0.00816715	4.62012e-05	A	0.4948	0.0002	0.0072	0.9829
rs1239274	5	39010209	1.83766e-05	C	0.537423	0.0125	0.008179	0.126437		0.0102893	0.00817915	0.208397	C	0.5375	0.0014	0.0071	0.8397
rs462584	5	39263714	0.0381049	A	0.477035	0.0125	0.008196	0.127226		0.0332132	0.00819615	5.0718e-05	A	0.5048	-0.0006	0.0072	0.9351
rs155263	5	39276767	0.0383932	A	0.522914	-0.0125	0.008199	0.127365		-0.0330324	0.00819915	5.60736e-05	A	0.4955	0.0008	0.0072	0.9157
rs266901	5	39280202	0.0383463	A	0.522927	-0.0125	0.008202	0.127504		-0.0330304	0.00820215	5.64821e-05	A	0.4957	0.0004	0.0072	0.9508
rs266899	5	39280660	0.0382383	T	0.522927	-0.0125	0.008203	0.12755		-0.0330536	0.00820315	5.59262e-05	T	0.4951	0.0004	0.0071	0.9575
rs7712189	5	39807589	0.00110483	T	0.807039	0.0156	0.010245	0.127835		0.00581475	0.0102452	0.570334	T	0.7296	-0.0135	0.008	0.09221
rs155264	5	39276425	0.0383932	T	0.522907	-0.0125	0.008219	0.128293		-0.0330324	0.00821915	5.84586e-05	T	0.4955	0.0008	0.0072	0.9131
rs1994882	5	39806164	0.00110483	A	0.806949	0.0156	0.010258	0.128319		0.00578816	0.0102582	0.572585	A	0.7296	-0.0134	0.008	0.09625
rs13165498	5	39804181	0.00108951	A	0.192958	-0.0156	0.010269	0.128728		-0.00577114	0.0102692	0.574126	A	0.2704	0.0135	0.008	0.09219
rs56222439	5	39136597	0.0177768	T	0.189447	-0.0158	0.010417	0.129329		-0.0227693	0.0104172	0.0288345	T	0.2055	-0.0146	0.0089	0.1012
rs1493727	5	39812968	0.00107675	T	0.192834	-0.0156	0.010289	0.129473		-0.00590071	0.0102892	0.566315	T	0.2704	0.0139	0.008	0.08326
rs11960343	5	39770956	0.00728457	T	0.469857	0.0123	0.008142	0.130869		0.00959866	0.00814215	0.238444	T	0.4491	-0.0191	0.0072	0.007626
rs11959122	5	39310602	0.0876498	T	0.112118	0.0196	0.012977	0.13095		-0.0262348	0.0129772	0.0432174	T	0.0996	-0.0037	0.0127	0.7732
rs10069914	5	39062689	3.45203e-05	T	0.530857	0.0123	0.008147	0.131105		0.00963708	0.00814715	0.236858	T	0.5218	0.0023	0.0072	0.7512
rs56287345	5	39614701	0.00643383	T	0.838463	0.0166	0.011038	0.132608		0.0181968	0.0110382	0.0992446	T	0.8557	-0.0038	0.0103	0.7153
rs187451	5	39302930	0.0385875	T	0.522948	-0.0123	0.008184	0.132856		-0.0327722	0.00818415	6.21889e-05	T	0.4949	0.0005	0.0071	0.946
rs2910959	5	39302100	0.0386412	T	0.477051	0.0122	0.008129	0.133407		0.0325832	0.00812914	6.1185e-05	T	0.5051	-0.0004	0.0071	0.9518
rs190333	5	39299844	0.0385769	A	0.477052	0.0122	0.00813	0.133455		0.0326046	0.00813014	6.06313e-05	A	0.5051	-0.0004	0.0071	0.9519
rs56319810	5	38906730	0.000394836	A	0.378562	-0.0126	0.008397	0.133476		0.00062554	0.00839715	0.940617	A	0.3649	0.0089	0.0074	0.229
rs169114	5	39299441	0.0387344	A	0.52298	-0.0122	0.008131	0.133503		-0.0327104	0.00813114	5.74978e-05	A	0.4955	0.0003	0.0071	0.9717
rs155446	5	39296692	0.0385205	A	0.52295	-0.0122	0.008132	0.133551		-0.03263	0.00813214	6.00872e-05	A	0.4949	0.0004	0.0071	0.9534
rs155447	5	39296382	0.0385205	C	0.47705	0.0122	0.008132	0.133551		0.03263	0.00813214	6.00872e-05	C	0.5046	-0.0006	0.0072	0.9325
rs462477	5	39292091	0.0386309	A	0.477017	0.0122	0.008134	0.133646		0.0327317	0.00813414	5.72197e-05	A	0.5042	-0.0009	0.0071	0.9047
rs11953280	5	39314747	0.0873446	T	0.887737	-0.0195	0.013036	0.134691		0.0262998	0.0130362	0.0436501	T	0.9002	0.0038	0.0127	0.7625
rs10941449	5	39626972	0.00866854	T	0.186481	-0.0156	0.010468	0.136157		-0.020612	0.0104682	0.0489509	T	0.2313	-0.0259	0.0085	0.002285
rs13171421	5	39622364	0.00871996	C	0.186447	-0.0156	0.010485	0.136793		-0.0206783	0.0104852	0.0485926	C	0.2312	-0.0261	0.0085	0.002106
rs169048	5	39268371	0.0381888	T	0.476978	0.0122	0.008205	0.137042		0.0328224	0.00820514	6.32834e-05	T	0.505	-0.0006	0.0071	0.9351
rs2367864	5	39349464	0.100543	A	0.665929	0.0127	0.008543	0.137121		-0.0219817	0.00854314	0.0100815	A	0.6652	-0.0111	0.0076	0.1471
rs2367865	5	39349463	0.102069	A	0.665929	0.0127	0.008543	0.137121		-0.0214557	0.00854314	0.0120237	A	0.6651	-0.0109	0.0077	0.1564
rs2367866	5	39349462	0.102069	A	0.665929	0.0127	0.008543	0.137121		-0.0214557	0.00854314	0.0120237	A	0.6651	-0.0109	0.0077	0.1563
rs62359071	5	39588327	0.00628253	A	0.161421	-0.0163	0.01102	0.139106		-0.0179987	0.0110202	0.102417	A	0.1446	0.0032	0.0103	0.7568
rs12519085	5	39614083	0.00450517	A	0.423883	-0.0122	0.008273	0.140299		-0.0154459	0.00827314	0.0619018	A	0.4436	-0.0082	0.0072	0.252
rs6864478	5	38922826	6.28208e-06	A	0.574662	0.012	0.008167	0.141744		0.00748382	0.00816713	0.359492	A	0.5598	0.0007	0.0072	0.9223
rs13163079	5	39615859	0.0045141	A	0.423877	-0.012	0.008182	0.142476		-0.0151811	0.00818213	0.0635398	A	0.4437	-0.0082	0.0072	0.2534
rs62359129	5	39623055	0.00536353	A	0.838608	0.0162	0.011089	0.144041		0.0186985	0.0110892	0.0917583	A	0.853	-0.0044	0.0102	0.6694
rs4593289	5	39594845	0.00637502	A	0.16143	-0.0162	0.011091	0.144113		-0.0178775	0.0110912	0.106992	A	0.1446	0.0032	0.0103	0.7566
rs145215562	5	39593333	0.00635714	G	0.83857	0.0162	0.011097	0.14433		0.0179892	0.0110972	0.105005	G	0.8576	-0.0114	0.0112	0.3081
rs62359073	5	39591390	0.00627852	T	0.838571	0.016	0.010968	0.144623		0.0177172	0.0109682	0.10624	T	0.8553	-0.0034	0.0103	0.7409
rs55980544	5	39585785	0.00635233	A	0.838553	0.016	0.010994	0.145575		0.017678	0.0109942	0.107848	A	0.8554	-0.0031	0.0103	0.7652
rs3776526	5	39353722	0.102494	T	0.66556	0.0125	0.008627	0.147355		-0.023401	0.00862713	0.00667802	T	0.6625	-0.0125	0.0076	0.1001
rs7700617	5	39546706	0.0223613	A	0.500338	0.0116	0.008059	0.150042		0.0156881	0.00805912	0.0515799	A	0.5513	0.0008	0.0072	0.916
rs1845351	5	39831108	0.00424632	T	0.264507	0.0133	0.009272	0.151451		0.0112987	0.00927214	0.223009	T	0.2415	0.0174	0.0083	0.03674
rs11739973	5	39770157	0.00804182	T	0.541046	-0.0116	0.008199	0.157125		-0.00907857	0.00819912	0.268181	T	0.5579	0.0193	0.0072	0.007073
rs2962497	5	39582834	0.0165461	A	0.342029	-0.012	0.008532	0.159585		-0.0136028	0.00853212	0.110869	A	0.3977	-0.0141	0.0073	0.05309
rs57563282	5	39626147	0.00365974	T	0.217465	-0.0139	0.009888	0.1598		-0.011239	0.00988814	0.255698	T	0.2079	0.0142	0.0088	0.107
rs2062974	5	39658142	0.0126376	A	0.831863	0.0153	0.010911	0.160839		0.0186622	0.0109111	0.0871952	A	0.7865	0.0263	0.0088	0.002674
rs268089	5	39508310	0.00767007	T	0.360562	-0.0119	0.00849	0.16102		-0.00198523	0.00849012	0.815118	T	0.4022	-0.015	0.0073	0.04121
rs13178308	5	39769829	0.00804182	A	0.458553	0.0115	0.008234	0.162519		0.0089784	0.00823411	0.275541	A	0.4422	-0.0194	0.0072	0.006963
rs4957499	5	39660532	0.0126484	T	0.168134	-0.0152	0.010891	0.162821		-0.0185917	0.0108911	0.0878133	T	0.2133	-0.0268	0.0088	0.002195
rs10941450	5	39633759	0.0131393	T	0.168038	-0.0152	0.010978	0.166179		-0.018659	0.0109781	0.0891964	T	0.2049	-0.0331	0.0109	0.002323
rs2548181	5	39391058	0.198792	T	0.25469	0.0129	0.009351	0.167731		0.0135964	0.00935112	0.145951	T	0.2244	0.0176	0.0085	0.03897
rs268081	5	39487859	0.0120845	T	0.355064	-0.0116	0.008444	0.169517		-0.00183534	0.0084441	0.827935	T	0.3641	-0.0114	0.0091	0.2075
rs4623171	5	39734618	0.00160847	T	0.604208	0.0115	0.008394	0.170679		0.0140681	0.0083941	0.0937476	T	0.5586	0.0028	0.0072	0.6915
rs10052827	5	39572571	0.0241102	T	0.340921	0.0117	0.008546	0.17098		0.0152719	0.0085461	0.0739373	T	0.3249	0.0067	0.0076	0.3762
rs6860457	5	39782692	0.00788683	T	0.458295	0.0112	0.008183	0.171096		0.00868583	0.0081831	0.288492	T	0.4418	-0.0191	0.0072	0.007922
rs4481367	5	39786975	0.00790894	A	0.458375	0.0112	0.008186	0.171253		0.00867437	0.0081861	0.289306	A	0.442	-0.0188	0.0072	0.009008
rs10056699	5	39570838	0.0241893	T	0.659065	-0.0116	0.008512	0.172951		-0.0152255	0.0085121	0.0736648	T	0.6752	-0.0068	0.0076	0.3692
rs11740241	5	39351466	0.124484	T	0.597809	0.0112	0.008256	0.174912		-0.0166434	0.0082561	0.0438117	T	0.5875	-0.0083	0.0073	0.2534
rs66826727	5	38842269	0.00114611	A	0.145772	-0.0155	0.011433	0.175187		-0.0144281	0.0114331	0.206964	A	0.1525	-0.0011	0.01	0.9109
rs187875	5	39315745	0.0392365	A	0.415556	-0.0112	0.008283	0.176322		0.0189671	0.0082831	0.0220294	A	0.4065	0.002	0.0072	0.784
rs977370	5	39632634	0.000228672	A	0.85405	-0.0155	0.011467	0.17647		-0.0137432	0.0114671	0.230727	A	0.8959	0.0153	0.0118	0.1944
rs10076261	5	39576598	0.0265777	A	0.640506	-0.0115	0.008514	0.176786		-0.0146669	0.0085141	0.0849491	A	0.6369	-0.0052	0.0075	0.4895
rs13170269	5	39081055	0.0036589	T	0.769572	-0.013	0.009639	0.177437		-0.000603073	0.00963911	0.950113	T	0.773	0.0043	0.0085	0.6104
rs12519645	5	39648225	0.0126983	A	0.831862	0.0148	0.010986	0.177926		0.0181435	0.0109861	0.0986378	A	0.7864	0.0262	0.0088	0.002726
rs13170536	5	39090374	0.00358096	T	0.230382	0.013	0.009655	0.178157		0.000271544	0.00965511	0.977563	T	0.2259	-0.0043	0.0086	0.6166
rs10076705	5	38909728	0.000935741	T	0.387883	-0.0112	0.008342	0.1794		0.00757873	0.00834209	0.363618	T	0.3963	0.0092	0.0073	0.204
rs13177785	5	39726894	0.00161469	A	0.604702	0.0112	0.008407	0.182787		0.0137695	0.00840709	0.101455	A	0.5585	0.0027	0.0072	0.7037
rs6869413	5	39606335	0.0103216	A	0.179883	-0.014	0.010517	0.18313		-0.0202337	0.0105171	0.0543697	A	0.233	-0.0248	0.0084	0.003332
rs35185382	5	39608726	0.0104011	T	0.179895	-0.014	0.010524	0.183422		-0.0202162	0.0105241	0.0547388	T	0.2331	-0.025	0.0084	0.003057
rs11956982	5	39586352	0.0103212	T	0.179904	-0.014	0.010527	0.183547		-0.0201852	0.0105271	0.0551812	T	0.2328	-0.0247	0.0084	0.003417
rs13186867	5	39600815	0.0102908	A	0.179884	-0.014	0.010535	0.18388		-0.0202532	0.0105351	0.054549	A	0.233	-0.0249	0.0084	0.003193
rs9688067	5	39724772	0.00160988	A	0.604702	0.011	0.008289	0.184489		0.0135492	0.00828909	0.102137	A	0.5587	0.0026	0.0072	0.7163
rs1120172	5	39598316	0.0102969	T	0.179888	-0.014	0.010569	0.185294		-0.0202392	0.0105691	0.0555007	T	0.233	-0.0249	0.0084	0.003195
rs13179773	5	39095580	0.00575289	T	0.362497	0.0113	0.008535	0.185516		0.00395419	0.00853509	0.643159	T	0.4007	-0.0007	0.0073	0.9289
rs6451452	5	39722109	0.00173343	A	0.601223	0.011	0.008343	0.187346		0.0135353	0.00834309	0.104731	A	0.5582	0.0023	0.0072	0.7435
rs35956044	5	39677146	0.0149487	A	0.164831	-0.0145	0.011009	0.187804		-0.0180278	0.0110091	0.10152	A	0.2079	-0.0255	0.0088	0.003869
rs4957218	5	39676457	0.0149008	A	0.164838	-0.0145	0.011025	0.188445		-0.0180183	0.0110251	0.102196	A	0.2077	-0.0252	0.0088	0.004274
rs66626066	5	39675630	0.0149258	T	0.835161	0.0145	0.011033	0.188766		0.0180392	0.0110331	0.102048	T	0.7923	0.0252	0.0088	0.004404
rs6880882	5	39076961	0.00673428	A	0.360431	0.0112	0.008523	0.188815		0.00281805	0.00852309	0.740919	A	0.3935	-0.0016	0.0073	0.8292
rs34245428	5	39728801	0.00159332	T	0.395242	-0.0109	0.008323	0.190323		-0.0134489	0.00832308	0.106126	T	0.4415	-0.0028	0.0072	0.6927
rs35123669	5	39690273	0.0145431	A	0.833305	0.0143	0.01095	0.191574		0.0182579	0.0109501	0.0954411	A	0.7897	0.0252	0.0088	0.004145
rs4957485	5	39589159	0.0103507	A	0.179971	-0.0137	0.010512	0.192482		-0.0199053	0.0105121	0.0582837	A	0.233	-0.0249	0.0084	0.003223
rs10512712	5	39692332	0.00196618	T	0.604658	0.0109	0.008365	0.192558		0.0133801	0.00836508	0.109704	T	0.5641	0.0034	0.0072	0.6322
rs80319970	5	39473562	0.00290025	T	0.144585	-0.015	0.011518	0.192811		-0.00337153	0.0115181	0.76974	T	0.1234	-0.0002	0.0109	0.9826
rs77611498	5	39466982	0.00295196	C	0.855409	0.015	0.011524	0.193042		0.00350959	0.0115241	0.760714	C	0.8766	0.0005	0.0109	0.9628
rs3849783	5	39505351	0.0595422	A	0.218937	-0.0127	0.009776	0.19391		-0.0343113	0.00977609	0.000448583	A	0.1906	-0.0066	0.0093	0.4791
rs35534539	5	39689261	0.0146366	A	0.166704	-0.0142	0.010956	0.194943		-0.0181236	0.0109561	0.0980868	A	0.2105	-0.0251	0.0088	0.004285
rs11747046	5	39616328	0.00280594	T	0.590929	0.0107	0.008268	0.195615		0.0083942	0.00826808	0.309985	T	0.6447	-0.0073	0.0075	0.329
rs71623825	5	39707017	0.014744	T	0.166059	-0.0142	0.010977	0.195799		-0.017726	0.0109771	0.106351	T	0.2135	-0.0287	0.0094	0.002375
rs357285	5	38838079	0.000101384	A	0.180422	0.0136	0.010514	0.195834		0.0135421	0.0105141	0.197749	A	0.1995	0.0036	0.0089	0.6879
rs66530123	5	39704821	0.0143064	A	0.833942	0.0142	0.01099	0.196328		0.0181289	0.0109901	0.0990317	A	0.7897	0.0252	0.0088	0.004206
rs36101343	5	39682622	0.00144946	A	0.395289	-0.0107	0.008285	0.196534		-0.0125462	0.00828508	0.129946	A	0.4377	-0.001	0.0078	0.8933
rs139625789	5	39684812	0.0143907	A	0.833299	0.0142	0.010996	0.196572		0.0175851	0.0109961	0.109774	A	0.7891	0.0259	0.0089	0.003384
rs11952960	5	39681924	0.0144719	T	0.1667	-0.0142	0.011003	0.196857		-0.0181611	0.0110031	0.0988325	T	0.2105	-0.0252	0.0088	0.00422
rs11954713	5	39680836	0.0144948	T	0.8333	0.0142	0.011006	0.196979		0.0181838	0.0110061	0.0985024	T	0.7895	0.0252	0.0088	0.00419
rs1532868	5	39680868	0.0144948	A	0.8333	0.0142	0.011006	0.196979		0.0181838	0.0110061	0.0985024	A	0.7895	0.0252	0.0088	0.004244
rs6899036	5	39690841	0.00196618	T	0.395279	-0.0107	0.00831	0.197883		-0.0131764	0.00831008	0.112831	T	0.4359	-0.0035	0.0072	0.6285
rs35136880	5	39713357	0.0142707	A	0.166094	-0.0142	0.011055	0.198972		-0.0181502	0.0110551	0.100633	A	0.2103	-0.0253	0.0088	0.004026
rs540558	5	38844273	6.67991e-05	C	0.819607	-0.0135	0.010524	0.199568		-0.0136616	0.0105241	0.194243	C	0.8042	-0.0013	0.009	0.8833
rs34973293	5	39685488	0.00188237	T	0.604729	0.0107	0.008363	0.20074		0.0129984	0.00836308	0.120124	T	0.5675	-0.0022	0.0081	0.7839
rs17473058	5	39562234	0.0332242	A	0.338045	0.011	0.008604	0.201082		0.0154824	0.00860408	0.071951	A	0.3285	0.0052	0.0076	0.4926
rs202120335	5	39345196	0.115601	T	0.400154	-0.0106	0.008309	0.202053		0.0159545	0.00830907	0.0548422	T	0.4036	0.009	0.0074	0.2243
rs13188434	5	39345366	0.123951	T	0.599825	0.0106	0.008312	0.202216		-0.017526	0.00831207	0.0349878	T	0.5897	-0.0014	0.0081	0.8607
rs13168364	5	39345179	0.120689	A	0.400171	-0.0106	0.008313	0.20227		0.0167341	0.00831307	0.0441165	A	0.4014	0.0019	0.0083	0.8151
rs13188141	5	39345186	0.115662	T	0.599829	0.0106	0.008313	0.20227		-0.0159334	0.00831307	0.0552794	T	0.6006	-0.0021	0.0083	0.8026
rs144366014	5	39345193	0.115662	T	0.599829	0.0106	0.008313	0.20227		-0.0159334	0.00831307	0.0552794	T	0.5963	-0.0091	0.0074	0.2205
rs140521700	5	39345191	0.115672	A	0.599829	0.0106	0.008313	0.20227		-0.0159298	0.00831307	0.0553353	A	0.5963	-0.0091	0.0074	0.2209
rs1239353	5	38835353	7.6438e-05	A	0.180521	0.0135	0.010598	0.202725		0.0136783	0.0105981	0.19683	A	0.1994	0.003	0.009	0.7417
rs2910953	5	39533318	0.00733337	A	0.250735	0.0119	0.009359	0.20355		0.00864216	0.00935908	0.355799	A	0.2178	0.0025	0.0087	0.7697
rs66657445	5	39141521	0.021517	A	0.195896	-0.013	0.010244	0.204428		-0.020614	0.0102441	0.0441897	A	0.2068	-0.0141	0.0089	0.1118
rs66483365	5	39143240	0.0216496	C	0.804109	0.013	0.010245	0.204473		0.0206168	0.0102451	0.044182	C	0.7931	0.014	0.0089	0.1151
rs1346574	5	39142883	0.0216496	C	0.195897	-0.013	0.010245	0.204473		-0.0206167	0.0102451	0.0441833	C	0.2068	-0.0142	0.0089	0.1103
rs13175557	5	39684615	0.0145202	T	0.833332	0.0139	0.010979	0.205494		0.0178142	0.0109791	0.104683	T	0.7931	0.017	0.0098	0.0839
rs2220801	5	39812884	0.00214054	T	0.268921	-0.0115	0.009094	0.206025		-0.0030563	0.00909407	0.736814	T	0.3196	0.0092	0.0076	0.2274
rs13168978	5	39625002	0.0126506	T	0.831286	0.0137	0.010856	0.206958		0.0164837	0.0108561	0.128918	T	0.7858	0.0265	0.0088	0.002435
rs3776530	5	39338787	0.0389757	T	0.414499	-0.0103	0.008182	0.208081		0.0189444	0.00818207	0.0205934	T	0.4054	0.0024	0.0073	0.7406
rs111481858	5	39351604	0.104264	A	0.104262	-0.0169	0.013446	0.208797		-0.05928	0.0134461	1.03987e-05	A	0.0973	-0.0036	0.0129	0.7799
rs13179098	5	39339963	0.039153	A	0.414521	-0.0103	0.008211	0.209691		0.01919	0.00821107	0.0194347	A	0.4051	0.0025	0.0073	0.737
rs35232491	5	39578803	0.0203414	T	0.65194	-0.0107	0.008535	0.209965		-0.0134598	0.00853507	0.114797	T	0.6692	-0.0051	0.0076	0.5019
rs7735747	5	39481169	0.00290705	T	0.144504	-0.0145	0.011595	0.211103		-0.00279034	0.0115951	0.809827	T	0.1241	0	0.0109	0.997
rs263292	5	39323250	0.0385904	T	0.585341	0.0103	0.008245	0.211577		-0.0198422	0.00824506	0.0161038	T	0.5946	-0.0018	0.0073	0.7999
rs13165067	5	39332406	0.0390888	T	0.414544	-0.0103	0.008245	0.211577		0.0196529	0.00824506	0.0171446	T	0.4053	0.0023	0.0073	0.7508
rs7735763	5	39481200	0.00295504	T	0.144494	-0.0143	0.011477	0.212775		-0.00282751	0.0114771	0.805403	T	0.124	0.0005	0.0109	0.9602
rs34346322	5	39625628	0.0127521	A	0.168709	-0.0136	0.010939	0.213773		-0.0163997	0.0109391	0.133827	A	0.2139	-0.0262	0.0088	0.002785
rs72741709	5	39570565	0.0269511	A	0.338606	0.0106	0.008546	0.214847		0.014725	0.00854606	0.0848852	A	0.3194	0.0049	0.0077	0.5187
rs13182841	5	39506145	0.0620299	T	0.214061	-0.0123	0.009919	0.214959		-0.0336345	0.00991907	0.00069665	T	0.2042	-0.0038	0.011	0.7282
rs13176403	5	39334861	0.0393195	A	0.416578	-0.0102	0.008241	0.215822		0.0194915	0.00824106	0.0180216	A	0.4061	0.0025	0.0073	0.7331
rs499225	5	38882247	0.00103865	A	0.265131	0.0113	0.009158	0.217242		0.00958761	0.00915807	0.295144	A	0.2545	-0.015	0.0082	0.06818
rs114857749	5	39830271	0.00481541	T	0.269317	0.0113	0.009187	0.218698		0.0100741	0.00918707	0.272838	T	0.2561	0.0147	0.0118	0.2124
rs67879832	5	39600099	0.00915241	T	0.813662	0.0127	0.010343	0.219491		0.0190043	0.0103431	0.0661513	T	0.7596	0.0248	0.0084	0.002963
rs2855511	5	39393732	0.182553	T	0.259354	0.0113	0.009266	0.22265		0.0115411	0.00926606	0.21294	T	0.2273	0.019	0.0085	0.0258
rs1050903	5	39394493	0.182245	C	0.259324	0.0113	0.009272	0.222949		0.0115717	0.00927206	0.212025	C	0.2279	0.0192	0.0085	0.02428
rs357281	5	38868472	5.68184e-05	T	0.221192	-0.0119	0.009765	0.222982		-0.0148742	0.00976507	0.127707	T	0.2216	0.002	0.0087	0.8139
rs12521190	5	39828654	0.00554509	T	0.277935	0.011	0.009036	0.22347		0.00945889	0.00903606	0.295195	T	0.2511	0.0152	0.0082	0.06423
rs12521209	5	39828774	0.00565964	A	0.277926	0.011	0.009045	0.223931		0.00942887	0.00904506	0.297211	A	0.2511	0.0153	0.0082	0.06208
rs539963	5	38866216	5.03524e-05	T	0.221212	-0.0117	0.009625	0.224143		-0.0148052	0.00962506	0.124	T	0.2224	0.0021	0.0087	0.8107
rs2548170	5	39401620	0.182023	T	0.259179	0.0112	0.00922	0.224461		0.0116885	0.00922006	0.204897	T	0.228	0.0188	0.0085	0.027
rs4957208	5	39621077	0.00755322	T	0.20068	-0.0123	0.01013	0.224666		-0.0175297	0.0101301	0.0835483	T	0.2407	-0.0246	0.0084	0.003256
rs3849759	5	39406098	0.180866	A	0.259181	0.0112	0.009229	0.224914		0.0116969	0.00922906	0.205013	A	0.2281	0.0187	0.0085	0.02819
rs2855510	5	39395397	0.182406	A	0.259314	0.0112	0.009233	0.225114		0.0115666	0.00923306	0.210299	A	0.2273	0.0192	0.0085	0.0237
rs13187470	5	39336824	0.0390218	A	0.416682	-0.01	0.008245	0.225185		0.0199029	0.00824505	0.015782	A	0.407	0.0024	0.0073	0.7363
rs2548568	5	39399110	0.182135	A	0.740726	-0.0112	0.009241	0.225516		-0.0116848	0.00924106	0.206072	A	0.7719	-0.0186	0.0085	0.02891
rs2859493	5	39398942	0.181896	A	0.259277	0.0112	0.009243	0.225617		0.0116691	0.00924306	0.20678	A	0.2276	0.0184	0.0085	0.03008
rs2548563	5	39395453	0.182316	T	0.259344	0.0112	0.009258	0.226369		0.0115455	0.00925806	0.212369	T	0.2273	0.0192	0.0085	0.02416
rs13189462	5	39613333	0.00962939	C	0.178763	-0.0127	0.010512	0.226992		-0.0182153	0.0105121	0.0831312	C	0.2266	-0.0237	0.0085	0.005525
rs112615873	5	39617918	0.00945814	T	0.178765	-0.0127	0.010516	0.227169		-0.0182195	0.0105161	0.0831771	T	0.2266	-0.0237	0.0085	0.005535
rs72740081	5	39532573	0.0340991	A	0.338826	0.0103	0.008554	0.228545		0.0149474	0.00855405	0.0805667	A	0.3278	0.0051	0.0076	0.5022
rs1261515	5	39340007	0.0391391	T	0.416685	-0.0099	0.008251	0.230196		0.0199829	0.00825105	0.0154411	T	0.4069	0.0026	0.0073	0.7239
rs12188442	5	39538100	0.0336742	T	0.338797	0.0103	0.008591	0.230556		0.0149577	0.00859105	0.0816699	T	0.3276	0.0056	0.0076	0.4612
rs7736947	5	39498909	0.0557878	A	0.781459	0.0117	0.009764	0.230808		0.0329334	0.00976406	0.000743751	A	0.8068	0.0076	0.0092	0.4105
rs12656570	5	39727753	0.0141204	A	0.828062	0.013	0.010855	0.231071		0.0169698	0.0108551	0.117981	A	0.7758	0.0223	0.0086	0.009694
rs77083920	5	39412248	0.181417	A	0.259058	0.011	0.009195	0.231579		0.0115061	0.00919505	0.210813	A	0.2282	0.0187	0.0085	0.02768
rs13179150	5	39340135	0.0389236	A	0.416672	-0.0097	0.008209	0.237353		0.0198193	0.00820905	0.0157646	A	0.407	0.0026	0.0073	0.7201
rs12152955	5	39546016	0.0342379	T	0.338779	0.01	0.008535	0.241339		0.0145963	0.00853504	0.0872369	T	0.3295	0.0051	0.0084	0.5412
rs2134170	5	39576128	0.0140323	A	0.873179	0.0142	0.012165	0.243096		0.0139347	0.0121651	0.252015	A	0.8812	0.0048	0.0111	0.6649
rs2134171	5	39576067	0.0140323	T	0.873179	0.0142	0.012165	0.243096		0.0139347	0.0121651	0.252015	T	0.8812	0.0047	0.0111	0.672
rs2134172	5	39576040	0.0140323	A	0.873179	0.0142	0.012165	0.243096		0.0139347	0.0121651	0.252015	A	0.8812	0.0047	0.0111	0.6712
rs10061436	5	39576558	0.0137531	C	0.873179	0.0142	0.012168	0.243212		0.0139177	0.0121681	0.252711	C	0.8809	0.0057	0.0112	0.6072
rs10069411	5	39576568	0.0137531	A	0.873179	0.0142	0.012168	0.243212		0.0139177	0.0121681	0.252711	A	0.8811	0.0058	0.0112	0.6056
rs78061753	5	39334260	0.0394761	A	0.416866	-0.0096	0.008233	0.243599		0.0200591	0.00823304	0.0148338	A	0.4061	0.003	0.0073	0.6777
rs7712546	5	39138379	0.0187942	T	0.802248	0.0119	0.010214	0.243992		0.0200091	0.0102141	0.0501152	T	0.7885	0.0144	0.0089	0.1046
rs6451433	5	39578660	0.0140002	T	0.126737	-0.014	0.012028	0.244444		-0.0137186	0.0120281	0.254058	T	0.1189	-0.0058	0.0111	0.5988
rs7712715	5	39138534	0.0186027	T	0.802269	0.0119	0.010241	0.245237		0.0200204	0.0102411	0.0505929	T	0.7891	0.0144	0.0088	0.1023
rs141056653	5	39334437	0.0394761	T	0.416868	-0.0096	0.00827	0.245714		0.0201832	0.00827004	0.014666	T	0.4053	0.0004	0.0081	0.9643
rs2921715	5	38832053	8.87933e-05	A	0.180854	0.0122	0.010513	0.245858		0.0122899	0.0105131	0.242397	A	0.2039	0.0041	0.0089	0.6491
rs12516797	5	39829864	0.00634637	A	0.721313	-0.0105	0.009085	0.247783		-0.00983209	0.00908504	0.279151	A	0.7486	-0.0155	0.0083	0.06022
rs268096	5	39502562	0.00987812	A	0.385302	-0.0096	0.008316	0.248336		6.26575e-05	0.00831604	0.993988	A	0.414	-0.0127	0.0073	0.08129
rs67709763	5	39830055	0.00626388	T	0.721325	-0.0105	0.009099	0.248511		-0.00983297	0.00909904	0.279848	T	0.7483	-0.0159	0.0082	0.0528
rs10059957	5	39139176	0.0183776	A	0.80232	0.0119	0.010321	0.248915		0.0200182	0.010321	0.0524345	A	0.7887	0.0141	0.0089	0.1108
rs3926599	5	39737289	0.0142933	A	0.171747	-0.0125	0.010845	0.249073		-0.0163364	0.0108451	0.131978	A	0.2242	-0.022	0.0086	0.01069
rs10941475	5	39830685	0.00539555	T	0.278588	0.0105	0.009116	0.249395		0.00910151	0.00911604	0.318082	T	0.2504	0.0152	0.0083	0.0661
rs7711079	5	39577081	0.0140914	A	0.126811	-0.0139	0.012087	0.250146		-0.0136293	0.0120871	0.25949	A	0.1188	-0.0054	0.0111	0.6285
rs2081112	5	39334411	0.0391139	A	0.416933	-0.0095	0.00827	0.250667		0.0205288	0.00827004	0.0130535	A	0.4071	0.0023	0.0073	0.748
rs2432216	5	39490186	0.0146363	A	0.377478	-0.0095	0.008361	0.255861		0.000168054	0.00836103	0.983964	A	0.4092	-0.0124	0.0073	0.08888
rs6896856	5	39145218	0.0216681	A	0.196971	-0.0116	0.010313	0.260676		-0.0192017	0.010313	0.0626196	A	0.2068	-0.0138	0.0089	0.1207
rs67397404	5	39146478	0.0216898	T	0.803028	0.0116	0.010315	0.260769		0.0191911	0.010315	0.0628153	T	0.7932	0.0138	0.0089	0.1199
rs67235772	5	39143324	0.0216496	T	0.803028	0.0116	0.01032	0.261		0.0191999	0.01032	0.0628222	T	0.7932	0.014	0.0089	0.114
rs10061828	5	39143756	0.021674	T	0.803028	0.0116	0.010321	0.261046		0.0192088	0.010321	0.0627264	T	0.7932	0.014	0.0089	0.1155
rs10061639	5	39143448	0.0216496	T	0.803028	0.0116	0.010321	0.261046		0.0191999	0.010321	0.0628476	T	0.7932	0.014	0.0089	0.1141
rs67485580	5	39148679	0.0218288	A	0.803037	0.0116	0.010333	0.2616		0.019075	0.010333	0.0648891	A	0.7928	0.0141	0.0089	0.113
rs13178152	5	39729029	0.0141204	T	0.171086	-0.0122	0.010879	0.262106		-0.0161786	0.010879	0.136979	T	0.224	-0.0224	0.0086	0.00938
rs13178416	5	39729038	0.0141204	T	0.171086	-0.0122	0.010879	0.262106		-0.0161786	0.010879	0.136979	T	0.224	-0.0224	0.0086	0.009378
rs268083	5	39483942	0.014511	T	0.622492	0.0093	0.008314	0.263313		-0.000247398	0.00831403	0.976261	T	0.5903	0.0117	0.0073	0.1098
rs3860796	5	39438575	0.00376671	A	0.744309	-0.0105	0.009401	0.264036		-0.0196632	0.00940103	0.0364741	A	0.7255	0.0066	0.0084	0.4301
rs7715235	5	39813344	0.00518984	A	0.583929	-0.0092	0.008258	0.265249		-0.00167207	0.00825803	0.839543	A	0.5953	0.0175	0.0073	0.01631
rs75533492	5	39572125	0.00655456	A	0.811923	-0.0116	0.010424	0.265787		-0.0102048	0.010424	0.327595	A	0.8419	-0.0075	0.0107	0.4871
rs13162824	5	39344266	0.125783	C	0.595007	0.0092	0.008362	0.271238		-0.018922	0.00836203	0.0236448	C	0.5841	-0.0086	0.0073	0.2373
rs7725760	5	39556805	0.0148746	A	0.792476	-0.011	0.010001	0.27138		-0.00520052	0.010001	0.603065	A	0.8134	-0.0038	0.0092	0.6808
rs357292	5	38923732	0.0094343	T	0.80633	-0.0113	0.0103	0.272603		-0.0189663	0.0103	0.0655661	T	0.8252	-0.0098	0.0094	0.2991
rs11749780	5	39582301	0.0234467	A	0.637649	-0.0093	0.008494	0.273565		-0.0138195	0.00849402	0.103744	A	0.6564	-0.0055	0.0075	0.4614
rs67954147	5	39565117	0.0161269	A	0.201778	0.011	0.01005	0.273724		0.00607435	0.01005	0.54557	A	0.1794	0.0051	0.0095	0.5876
rs10941444	5	39580400	0.0237352	T	0.638302	-0.0093	0.0085	0.273903		-0.013352	0.00850002	0.116226	T	0.6567	-0.0146	0.0109	0.1822
rs11738484	5	38927501	0.00374832	T	0.785891	-0.0107	0.0098	0.274905		0.00107815	0.00980003	0.912398	T	0.7834	0.004	0.0087	0.6455
rs71588479	5	39053850	0.00378173	T	0.214262	0.0107	0.009818	0.275786		-0.00105945	0.00981803	0.914068	T	0.2123	-0.0054	0.0098	0.5783
rs17364997	5	39054742	0.00377921	C	0.78582	-0.0107	0.009837	0.276714		0.0010383	0.00983702	0.915939	C	0.784	0.0035	0.0087	0.6887
rs9968590	5	39004045	0.00385215	T	0.785806	-0.0107	0.009871	0.278372		0.0011435	0.00987102	0.907776	T	0.7838	0.0034	0.0087	0.6939
rs35359857	5	39023255	0.0037651	A	0.785813	-0.0107	0.009878	0.278713		0.0011606	0.00987802	0.906469	A	0.7836	0.0035	0.0087	0.6858
rs10512714	5	39719446	0.00582113	A	0.614695	0.009	0.008339	0.280469		0.00324027	0.00833902	0.697596	A	0.6191	-0.0075	0.0074	0.3055
rs13179322	5	38986557	0.00380475	A	0.785841	-0.0106	0.009849	0.281815		0.00119901	0.00984902	0.903106	A	0.7841	0.0039	0.0087	0.6522
rs13161443	5	38995683	0.00386302	A	0.785812	-0.0106	0.009855	0.282108		0.00119354	0.00985502	0.903604	A	0.7908	-0.0054	0.0127	0.6703
rs68174567	5	39739447	0.00533109	A	0.614549	0.009	0.008381	0.282887		0.00325104	0.00838102	0.698086	A	0.6187	-0.0075	0.0074	0.3095
rs60644953	5	39710762	0.0059806	A	0.3853	-0.009	0.008384	0.283059		-0.00303805	0.00838402	0.717082	A	0.3809	0.0076	0.0074	0.3011
rs28463631	5	38923004	0.00887306	A	0.199596	0.0109	0.010154	0.283061		0.0182199	0.010154	0.0727571	A	0.18	0.0108	0.0093	0.2462
rs67834038	5	39735314	0.0057627	A	0.385445	-0.009	0.008387	0.283231		-0.0032648	0.00838702	0.697078	A	0.381	0.0076	0.0074	0.3042
rs11747371	5	39712992	0.00601073	A	0.385298	-0.009	0.00839	0.283403		-0.00301252	0.00839002	0.71955	A	0.3808	0.0076	0.0074	0.3047
rs76113058	5	39707112	0.00601397	A	0.385245	-0.009	0.008409	0.284492		-0.00310203	0.00840902	0.712207	A	0.3807	0.0075	0.0074	0.3061
rs13155738	5	39008065	0.00380598	T	0.785822	-0.0106	0.009917	0.285128		0.00137704	0.00991702	0.889564	T	0.7837	0.0037	0.0087	0.6721
rs12055363	5	39553697	0.016303	A	0.798412	-0.0107	0.01002	0.285582		-0.00538519	0.01002	0.590962	A	0.8203	-0.0034	0.0094	0.7206
rs13170113	5	39546056	0.016327	A	0.201601	0.0107	0.01002	0.285582		0.00535563	0.01002	0.593001	A	0.1798	0.0035	0.0094	0.7076
rs76432055	5	39552975	0.0163721	T	0.798431	-0.0107	0.010022	0.285678		-0.00557621	0.010022	0.57794	T	0.819	-0.0012	0.0105	0.9099
rs34444917	5	39553916	0.016303	A	0.798558	-0.0107	0.010041	0.286591		-0.00536433	0.010041	0.593174	A	0.8203	-0.0034	0.0094	0.7187
rs13182733	5	39049988	0.00379823	C	0.785869	-0.0105	0.009932	0.290425		0.00138461	0.00993202	0.889127	C	0.7853	0.0037	0.0087	0.6719
rs67789103	5	39600077	0.00506641	T	0.633342	0.0089	0.008468	0.293251		0.00745239	0.00846801	0.378825	T	0.655	-0.013	0.0075	0.08296
rs2173927	5	39567016	0.00827618	T	0.68316	-0.0092	0.008762	0.293723		-0.000604666	0.00876201	0.944982	T	0.6965	-0.0025	0.0078	0.7487
rs56240038	5	39560224	0.0161183	T	0.201781	0.0106	0.010156	0.296616		0.00496724	0.010156	0.624776	T	0.1795	0.004	0.0094	0.6671
rs1501719	5	39560865	0.0161183	A	0.798217	-0.0106	0.010158	0.296711		-0.00496726	0.010158	0.624842	A	0.8196	-0.0003	0.0105	0.9757
rs2048010	5	39675610	0.00199966	A	0.783916	0.0102	0.009862	0.301009		0.00643599	0.00986201	0.514011	A	0.7761	-0.0121	0.0086	0.1587
rs13167870	5	39674392	0.00201258	T	0.216084	-0.0102	0.009873	0.301547		-0.00643335	0.00987301	0.514653	T	0.2228	0.0124	0.0092	0.1806
rs13168697	5	39674852	0.00202496	C	0.783916	0.0102	0.009876	0.301694		0.00642854	0.00987601	0.515095	C	0.7635	-0.0051	0.0102	0.6181
rs4957480	5	39579799	0.00808944	A	0.388697	-0.0086	0.008349	0.30298		-0.0116628	0.00834901	0.162443	A	0.4497	-0.007	0.0072	0.3325
rs2278330	5	38922398	0.00973138	A	0.195761	0.0105	0.010231	0.304754		0.0186267	0.010231	0.0686657	A	0.1762	0.0108	0.0094	0.2486
rs7730530	5	39666977	0.000986906	T	0.798135	0.0105	0.010231	0.304754		0.00608401	0.010231	0.552068	T	0.7898	-0.0151	0.0087	0.0854
rs62359835	5	39018114	0.0103367	T	0.192482	0.0106	0.010333	0.304967		0.018194	0.010333	0.0782776	T	0.1761	0.0087	0.0094	0.3545
rs13173103	5	39668128	0.000985072	A	0.201884	-0.0105	0.010239	0.305132		-0.00602989	0.010239	0.555919	A	0.2103	0.015	0.0087	0.08612
rs56726475	5	39667667	0.000986674	T	0.201884	-0.0103	0.010059	0.305855		-0.0058441	0.010059	0.561253	T	0.2103	0.015	0.0087	0.08608
rs357256	5	38909783	0.00522056	C	0.375697	-0.0086	0.008401	0.305983		-0.0168853	0.00840101	0.0444402	C	0.371	-0.0062	0.0074	0.4036
rs17465965	5	39200689	0.00178795	T	0.89029	-0.0133	0.013011	0.306681		-0.0352306	0.013011	0.00677403	T	0.8743	-0.0438	0.0111	7.659e-05
rs7730538	5	39666992	0.000988195	A	0.201887	-0.0103	0.010081	0.306912		-0.00589994	0.010081	0.558378	A	0.2103	0.015	0.0087	0.08666
rs7730375	5	39666907	0.000978879	T	0.798114	0.0103	0.010084	0.307055		0.00590447	0.010084	0.558193	T	0.7898	-0.0148	0.0087	0.09092
rs11743901	5	39019851	0.0103655	T	0.807496	-0.0105	0.010281	0.307112		-0.0180481	0.010281	0.0791768	T	0.8238	-0.0083	0.0094	0.3763
rs73751523	5	39667786	0.000985072	T	0.798113	0.0103	0.010086	0.307151		0.00583588	0.010086	0.562851	T	0.7896	-0.0149	0.0088	0.08901
rs13156239	5	39668648	0.000981872	T	0.798112	0.0103	0.010088	0.307247		0.00583163	0.010088	0.563213	T	0.7897	-0.015	0.0087	0.08659
rs13173968	5	39668681	0.000981872	A	0.201888	-0.0103	0.010088	0.307247		-0.00583163	0.010088	0.563213	A	0.2103	0.015	0.0087	0.08695
rs58447387	5	39669092	0.000980274	A	0.798112	0.0103	0.01009	0.307343		0.0058247	0.01009	0.563754	A	0.7897	-0.0149	0.0087	0.08953
rs62360189	5	39669181	0.000980274	A	0.798112	0.0103	0.01009	0.307343		0.0058247	0.01009	0.563754	A	0.7897	-0.0148	0.0087	0.08978
rs62360190	5	39669358	0.000980274	A	0.798112	0.0103	0.010091	0.307391		0.00582381	0.010091	0.563852	A	0.7897	-0.0148	0.0087	0.08994
rs13173205	5	39668031	0.00100304	A	0.201887	-0.0103	0.010091	0.307391		-0.00576045	0.010091	0.568101	A	0.2222	0.0091	0.0105	0.383
rs13173214	5	39668034	0.00100304	T	0.201888	-0.0103	0.010094	0.307535		-0.00575861	0.010094	0.56834	T	0.2105	0.0152	0.0088	0.0816
rs58170102	5	39667496	0.000986674	A	0.201874	-0.0103	0.010096	0.307631		-0.0058139	0.010096	0.564709	A	0.2216	0.0094	0.0106	0.3728
rs13168886	5	39665795	0.000950321	T	0.798111	0.0103	0.010097	0.307679		0.00590438	0.010097	0.558706	T	0.7898	-0.0149	0.0088	0.0894
rs34047787	5	39666206	0.000960583	A	0.798112	0.0103	0.010099	0.307774		0.00589567	0.010099	0.559363	A	0.7897	-0.015	0.0087	0.08579
rs13155298	5	39668076	0.000973143	T	0.798107	0.0103	0.010099	0.307774		0.00574791	0.010099	0.56925	T	0.7896	-0.0153	0.0088	0.08071
rs35488164	5	39666329	0.000973817	T	0.201888	-0.0103	0.0101	0.307822		-0.00594343	0.0101	0.556225	T	0.2103	0.0151	0.0087	0.0851
rs35062558	5	39666308	0.00114167	A	0.798112	0.0103	0.0101	0.307822		0.00554142	0.0101	0.583242	A	0.7907	-0.0153	0.0095	0.1054
rs7729726	5	39666499	0.000970629	T	0.798106	0.0103	0.010105	0.308062		0.00594513	0.010105	0.556308	T	0.7901	-0.0154	0.0088	0.08083
rs10075572	5	38921198	0.0097974	A	0.804133	-0.0105	0.010349	0.310301		-0.0186648	0.010349	0.0713046	A	0.8236	-0.0108	0.0094	0.2476
rs9292730	5	39062977	0.0104409	A	0.19248	0.0105	0.010359	0.310768		0.0180648	0.010359	0.0811817	A	0.1763	0.0082	0.0094	0.3837
rs62359820	5	39009251	0.0103579	C	0.19252	0.0105	0.010364	0.311002		0.0181229	0.010364	0.0803534	C	0.176	0.0087	0.0094	0.3539
rs10060696	5	39009131	0.0103694	A	0.807481	-0.0105	0.010369	0.311235		-0.0181347	0.010369	0.0803023	A	0.8253	-0.0103	0.0094	0.2739
rs10473125	5	38966320	0.0104669	A	0.807516	-0.0105	0.01039	0.312214		-0.0181515	0.01039	0.080635	A	0.8241	-0.0087	0.0094	0.3558
rs152255	5	39312141	0.079514	T	0.364634	-0.0085	0.00842	0.312734		0.0333896	0.00842	7.32394e-05	T	0.3465	0.0123	0.0075	0.1019
rs7737093	5	39559121	0.0163169	T	0.203058	0.0102	0.01012	0.3135		0.00465679	0.01012	0.645403	T	0.1799	0.0038	0.0094	0.6888
rs10941448	5	39626869	0.0302684	A	0.15245	0.0113	0.011248	0.315078		0.00778681	0.011248	0.488759	A	0.1492	0.0022	0.0101	0.8287
rs181544	5	38848895	0.000115103	A	0.19306	0.0103	0.010268	0.315805		0.0108669	0.010268	0.289906	A	0.1974	0.0028	0.009	0.7552
rs28684455	5	38964026	0.0104031	T	0.192506	0.0103	0.010277	0.316229		0.0179262	0.010277	0.0811058	T	0.1759	0.0085	0.0094	0.3622
rs357288	5	38851275	0.000119524	C	0.193048	0.0103	0.010298	0.317217		0.0108466	0.010298	0.292215	C	0.1974	0.0029	0.009	0.7486
rs980793	5	39625080	0.0303928	A	0.847527	-0.0112	0.011198	0.317224		-0.00778043	0.011198	0.487177	A	0.8503	-0.0018	0.0101	0.8553
rs10805645	5	39626966	0.0302971	A	0.847557	-0.0112	0.011255	0.319681		-0.00769143	0.011255	0.494368	A	0.8477	0.0044	0.0111	0.6914
rs62360179	5	39667863	0.000985072	A	0.201879	-0.01	0.010061	0.320254		-0.00555806	0.010061	0.58065	A	0.2103	0.0151	0.0087	0.08488
rs6883671	5	39054434	0.0108809	A	0.192464	0.0102	0.010271	0.320667		0.0178174	0.010271	0.0827884	A	0.1759	0.009	0.0094	0.3383
rs61343691	5	39019612	0.0103399	A	0.80749	-0.0102	0.010273	0.320762		-0.0177573	0.010273	0.0838911	A	0.8238	-0.008	0.0094	0.3901
rs10037713	5	39051341	0.0104469	T	0.807512	-0.0102	0.010286	0.321374		-0.0177098	0.010286	0.0851167	T	0.8239	-0.0087	0.0094	0.3534
rs7732602	5	39038638	0.0107879	C	0.192488	0.0102	0.010287	0.321421		0.0178398	0.010287	0.082881	C	0.1739	0.012	0.0095	0.2065
rs6881514	5	39036384	0.0107269	C	0.807508	-0.0102	0.010291	0.321609		-0.0178293	0.010291	0.0831812	C	0.8259	-0.0116	0.0095	0.2205
rs1051942	5	38935244	0.0105023	A	0.192469	0.0102	0.010317	0.32283		0.0178842	0.010317	0.0830121	A	0.1761	0.0084	0.0094	0.3687
rs10075480	5	39070619	0.010693	T	0.807492	-0.0102	0.010317	0.32283		-0.0177913	0.010317	0.0846241	T	0.8234	-0.0081	0.0094	0.3886
rs980792	5	39624744	0.0302894	T	0.152412	0.011	0.011171	0.324775		0.007626	0.011171	0.494821	T	0.1493	0.0015	0.0101	0.8784
rs41271111	5	38970682	0.0103779	A	0.807485	-0.0102	0.010393	0.326381		-0.0178591	0.010393	0.0857277	A	0.8238	-0.0084	0.0094	0.368
rs72741715	5	39571566	0.0210785	A	0.127486	-0.0119	0.012204	0.329516		-0.0046326	0.012204	0.704244	A	0.1627	0.0046	0.0098	0.6381
rs13176373	5	39334812	0.0776004	T	0.357005	-0.0082	0.00849	0.334123		0.0350275	0.00848999	3.69553e-05	T	0.3411	0.0129	0.0076	0.09104
rs6866472	5	39572627	0.00359119	A	0.227041	-0.0093	0.009682	0.336781		-0.0151785	0.00968199	0.116951	A	0.312	-0.0088	0.0078	0.2579
rs34711032	5	39572791	0.00359587	A	0.227039	-0.0093	0.009685	0.336931		-0.0152161	0.00968499	0.116159	A	0.312	-0.0087	0.0078	0.2616
rs9292731	5	39063119	0.0108431	A	0.192964	0.0099	0.010328	0.337781		0.0170853	0.010328	0.0980717	A	0.1773	0.0073	0.0094	0.4341
rs1270710	5	38861820	0.0150974	C	0.727206	0.0086	0.009088	0.343994		-0.00559542	0.00908799	0.538096	C	0.7585	-0.0042	0.0094	0.6559
rs13436483	5	38994234	0.010447	A	0.190841	0.0097	0.010359	0.349076		0.0173483	0.010359	0.0939912	A	0.1758	0.0086	0.0094	0.3589
rs420444	5	38857366	4.19766e-05	T	0.808578	-0.0096	0.010266	0.349724		-0.0101385	0.010266	0.323357	T	0.8018	-0.0014	0.009	0.873
rs34730699	5	39665079	0.000884285	T	0.196954	-0.0095	0.010269	0.354906		-0.00487143	0.010269	0.635226	T	0.2094	0.0146	0.0088	0.09754
rs548287	5	38855345	4.35871e-05	T	0.192692	0.0095	0.01027	0.354953		0.0100887	0.01027	0.325927	T	0.198	0.0022	0.009	0.8083
rs1239347	5	38861495	0.0150987	A	0.272889	-0.0085	0.009243	0.357774		0.00582034	0.00924298	0.528888	A	0.237	0.0065	0.0085	0.4424
rs2939335	5	39582766	0.00762875	A	0.612251	0.0076	0.008282	0.358801		0.00957639	0.00828198	0.247562	A	0.5644	0.006	0.0072	0.4068
rs357289	5	38851925	0.000123452	A	0.192733	0.0093	0.010291	0.366153		0.00973039	0.010291	0.34439	A	0.1927	0.0013	0.0091	0.8842
rs2367703	5	38856268	0.00895785	A	0.224163	0.0087	0.00974	0.371737		-0.00404172	0.00973997	0.67817	A	0.2423	0.0145	0.0084	0.08321
rs1354128	5	39634963	0.000144397	T	0.28644	0.008	0.009013	0.374752		0.00761395	0.00901297	0.398235	T	0.2825	0.0197	0.008	0.01352
rs7718774	5	39634267	0.000146793	A	0.713543	-0.0079	0.008993	0.379694		-0.00759659	0.00899297	0.398265	A	0.6902	-0.0121	0.0112	0.277
rs6884846	5	39644679	0.000137205	A	0.286451	0.0079	0.009033	0.381807		0.00757169	0.00903297	0.401903	A	0.2825	0.0199	0.008	0.01267
rs9292723	5	38852572	0.00868737	T	0.223769	0.0085	0.009748	0.383223		-0.00443376	0.00974797	0.649225	T	0.2398	0.0135	0.0084	0.1081
rs62354701	5	38853640	0.0087776	A	0.223778	0.0085	0.00975	0.38332		-0.00447412	0.00974997	0.646316	A	0.2398	0.0135	0.0084	0.11
rs17361490	5	38853676	0.00881172	A	0.223778	0.0085	0.009751	0.383369		-0.00445007	0.00975097	0.648123	A	0.2398	0.0135	0.0084	0.1097
rs75459462	5	39392727	0.138008	A	0.0921266	-0.0123	0.014141	0.384404		-0.0462882	0.014141	0.00106282	A	0.0884	-0.0126	0.0135	0.351
rs2278324	5	38881603	0.0160039	T	0.201832	0.0087	0.010005	0.384538		0.0178917	0.010005	0.073731	T	0.1883	0.0069	0.0092	0.4538
rs10059248	5	38855122	0.0089883	C	0.776229	-0.0085	0.009796	0.385558		0.00441172	0.00979597	0.65245	C	0.7601	-0.0132	0.0084	0.1171
rs700184	5	39197725	0.0655067	T	0.668046	-0.0074	0.008558	0.38721		0.0284417	0.00855797	0.000889221	T	0.6718	0.0135	0.0076	0.07462
rs7732292	5	39641154	0.000146393	T	0.713548	-0.0077	0.008906	0.387266		-0.00739861	0.00890597	0.406117	T	0.7174	-0.0196	0.008	0.01406
rs13178502	5	39077871	0.00346403	A	0.7611	0.0082	0.009559	0.390986		-0.0206082	0.00955896	0.0310915	A	0.7731	0	0.0086	0.999
rs12514432	5	39454625	0.0234726	T	0.599386	0.007	0.008201	0.393352		-0.000579142	0.00820097	0.943701	T	0.5385	0.0127	0.0072	0.07871
rs36111337	5	39764131	0.0152392	A	0.185847	-0.0089	0.010442	0.394033		-0.0124893	0.010442	0.231671	A	0.2203	-0.0215	0.0086	0.01258
rs10057563	5	39081519	0.0034826	T	0.238903	-0.008	0.009409	0.395186		0.0200375	0.00940896	0.0332031	T	0.2269	0.0002	0.0086	0.9831
rs12654271	5	39751427	0.0159073	A	0.185804	-0.0089	0.010475	0.395524		-0.0127604	0.010475	0.223155	A	0.2199	-0.022	0.0086	0.01081
rs9885141	5	39085016	0.00348604	A	0.761107	0.008	0.00947	0.398238		-0.020392	0.00946996	0.031292	A	0.7731	0.0001	0.0086	0.9908
rs11958652	5	39447434	0.0229845	A	0.398978	-0.007	0.008295	0.398735		0.00053813	0.00829497	0.948274	A	0.4606	-0.0136	0.0072	0.05823
rs12518502	5	39570920	0.00608436	A	0.820398	0.0089	0.010553	0.399026		0.0151151	0.010553	0.152055	A	0.7467	0.0237	0.0083	0.004205
rs62359130	5	39623337	4.4461e-05	A	0.252009	-0.0079	0.009408	0.401071		-0.00830717	0.00940796	0.377239	A	0.2219	0.0149	0.0087	0.08496
rs59397128	5	38854967	0.00900196	A	0.223883	0.0082	0.0098	0.402742		-0.00470912	0.00979996	0.630854	A	0.2435	0.0143	0.0084	0.08796
rs13172070	5	39446394	0.0229692	A	0.600907	0.0069	0.008249	0.402893		-0.000528872	0.00824897	0.94888	A	0.5394	0.0137	0.0072	0.05701
rs12658020	5	39446538	0.0228766	A	0.398958	-0.0069	0.008252	0.403064		0.000553	0.00825197	0.94657	A	0.4611	-0.0142	0.0072	0.05057
rs35742647	5	39581809	0.00394562	A	0.216174	-0.0082	0.009841	0.404705		-0.0120425	0.00984096	0.221059	A	0.2949	-0.0148	0.0079	0.05979
rs6867252	5	39447910	0.022917	T	0.600898	0.0069	0.008284	0.404884		-0.000614232	0.00828396	0.940893	T	0.5394	0.0137	0.0072	0.05667
rs13162741	5	39576564	0.00339023	T	0.783676	0.0082	0.009848	0.405039		0.0114838	0.00984796	0.243572	T	0.7056	0.0141	0.0079	0.07542
rs7727301	5	39447489	0.0230009	T	0.398968	-0.0069	0.008301	0.405846		0.000651824	0.00830096	0.937411	T	0.4606	-0.0136	0.0072	0.05926
rs11955613	5	39447492	0.0229845	T	0.398968	-0.0069	0.008301	0.405846		0.000649893	0.00830096	0.937596	T	0.4606	-0.0136	0.0072	0.05883
rs13169871	5	39750002	0.0158611	T	0.186172	-0.0087	0.010528	0.408595		-0.0125237	0.010528	0.234216	T	0.2079	-0.0292	0.0108	0.006764
rs13167412	5	39445594	0.0229037	A	0.600902	0.0069	0.008353	0.408775		-0.000645166	0.00835296	0.938434	A	0.5394	0.0137	0.0072	0.05686
rs12515936	5	39442739	0.0234241	T	0.398889	-0.0069	0.008359	0.409112		0.000687948	0.00835896	0.934408	T	0.4608	-0.0124	0.0072	0.08561
rs3947262	5	39581163	0.0036051	T	0.783865	0.008	0.009781	0.413407		0.0114829	0.00978096	0.240392	T	0.7057	0.0146	0.0079	0.06397
rs3842976	5	39447018	0.0229692	A	0.398837	-0.0067	0.008198	0.413773		0.000636499	0.00819796	0.938113	A	0.4606	-0.0137	0.0072	0.05697
rs12652609	5	39444239	0.0233439	T	0.600866	0.0067	0.00821	0.414456		-0.000727054	0.00820996	0.929434	T	0.5385	0.0132	0.0072	0.06798
rs62354703	5	38855557	0.00906077	A	0.775998	-0.0079	0.0097	0.415397		0.00490704	0.00969995	0.612939	A	0.7562	-0.014	0.0084	0.09519
rs7725868	5	39579258	0.00344472	A	0.216169	-0.008	0.009865	0.417396		-0.0116868	0.00986495	0.236144	A	0.2906	-0.0107	0.0088	0.2242
rs62359082	5	39608223	0.000122224	A	0.765863	0.0077	0.009496	0.417442		0.00653382	0.00949596	0.491413	A	0.7773	-0.0194	0.0086	0.02349
rs7718844	5	39449946	0.0225025	T	0.600935	0.0067	0.008294	0.419198		-0.000866206	0.00829396	0.916822	T	0.5393	0.0134	0.0072	0.06241
rs7719058	5	39450248	0.0227787	T	0.600919	0.0067	0.008297	0.419367		-0.000872979	0.00829696	0.916204	T	0.5394	0.0134	0.0072	0.06361
rs3843911	5	39452982	0.0229031	T	0.3988	-0.0067	0.008304	0.419759		0.000875985	0.00830396	0.915987	T	0.4606	-0.0132	0.0072	0.06691
rs7728746	5	39451392	0.0228552	A	0.600933	0.0067	0.008306	0.419871		-0.000865225	0.00830596	0.917035	A	0.5394	0.0133	0.0072	0.06581
rs6898455	5	39604616	0.00011434	A	0.765875	0.0077	0.009547	0.419934		0.00654529	0.00954695	0.492972	A	0.7773	-0.0196	0.0086	0.02205
rs3909472	5	39451938	0.0228431	T	0.600952	0.0067	0.00831	0.420094		-0.000875308	0.00830996	0.916112	T	0.5394	0.0133	0.0072	0.06453
rs62359080	5	39599354	0.000121733	A	0.234136	-0.0077	0.009565	0.420809		-0.0066575	0.00956495	0.486409	A	0.2229	0.0194	0.0086	0.02334
rs55946346	5	39598747	0.000120722	T	0.234136	-0.0077	0.009568	0.420955		-0.00668498	0.00956795	0.484749	T	0.2229	0.0195	0.0086	0.02281
rs56380758	5	39598415	0.000118923	T	0.234132	-0.0077	0.009569	0.421003		-0.00674539	0.00956895	0.480857	T	0.2229	0.0193	0.0086	0.02461
rs72741706	5	39569523	0.00177369	A	0.112072	0.0103	0.012801	0.421036		0.0122385	0.0128009	0.339039	A	0.1788	-0.0235	0.0096	0.01405
rs13187233	5	39452370	0.0255995	T	0.601182	0.0067	0.008327	0.421044		-0.00176877	0.00832696	0.831783	T	0.5723	0.0129	0.0089	0.1467
rs34435267	5	39665051	0.000892062	T	0.199602	-0.0082	0.010195	0.421215		-0.00352593	0.0101949	0.729455	T	0.2095	0.0146	0.0088	0.09657
rs3849782	5	39505309	0.0181917	T	0.298632	-0.007	0.008783	0.425454		-0.021471	0.00878296	0.0145004	T	0.26	0.0002	0.0082	0.9842
rs13162055	5	39444676	0.0232624	A	0.601005	0.0066	0.008344	0.428951		-0.00102989	0.00834396	0.901767	A	0.5383	0.0134	0.0072	0.06299
rs13182197	5	39444825	0.0232559	T	0.399033	-0.0066	0.008353	0.429449		0.00102326	0.00835296	0.902501	T	0.461	-0.0132	0.0072	0.06725
rs13162174	5	39444718	0.0233557	T	0.60099	0.0066	0.008388	0.431377		-0.00101038	0.00838795	0.904122	T	0.5383	0.0136	0.0072	0.05849
rs2367894	5	39087074	0.0036155	T	0.237684	-0.0074	0.009426	0.432417		0.0208815	0.00942595	0.0267378	T	0.2266	-0.0005	0.0086	0.9561
rs62359084	5	39613633	0.000121501	T	0.233299	-0.0076	0.009705	0.433568		-0.00655791	0.00970495	0.499213	T	0.2117	0.0129	0.0088	0.1422
rs967696	5	38856662	0.00906363	A	0.773236	-0.0076	0.00972	0.434277		0.00512863	0.00971995	0.597749	A	0.7538	-0.0148	0.0083	0.07529
rs3849784	5	39511951	0.0239016	A	0.738324	0.007	0.009113	0.442408		0.0185418	0.00911295	0.0418842	A	0.7366	-0.0018	0.0082	0.8224
rs1566617	5	39625116	0.0280776	A	0.447171	0.0062	0.008116	0.444913		0.00287639	0.00811595	0.723031	A	0.4678	-0.0184	0.0072	0.01045
rs1423688	5	39072616	0.00560047	T	0.655208	-0.0066	0.008655	0.445723		0.000718922	0.00865495	0.9338	T	0.6366	0.0035	0.0074	0.6382
rs10039230	5	39034568	0.00556963	A	0.344798	0.0066	0.008658	0.445881		-0.000616142	0.00865795	0.943266	A	0.3638	-0.0029	0.0074	0.6963
rs200471666	5	39651188	0.00391123	A	0.379583	-0.0064	0.008398	0.446009		-0.00106179	0.00839795	0.899388	A	0.3818	0.01	0.008	0.213
rs201775559	5	39651189	0.00391123	A	0.379583	-0.0064	0.008398	0.446009		-0.00106179	0.00839795	0.899388	A	0.3818	0.01	0.008	0.213
rs11951922	5	39517587	0.0237532	T	0.261617	-0.007	0.009233	0.448361		-0.0187243	0.00923295	0.0425616	T	0.2633	0.0018	0.0082	0.8224
rs58330611	5	39023193	0.00593201	A	0.655105	-0.0064	0.008459	0.449295		0.00059329	0.00845895	0.944084	A	0.6353	0.0033	0.0074	0.6594
rs10472314	5	39016921	0.0055137	A	0.344798	0.0064	0.008498	0.451379		-0.000663772	0.00849795	0.937741	A	0.3636	-0.0039	0.0074	0.5958
rs7713236	5	39029857	0.00564451	A	0.65513	-0.0064	0.0085	0.451485		0.000720134	0.00849995	0.932482	A	0.6359	0.0032	0.0074	0.6696
rs6868087	5	38958750	0.00566494	A	0.655171	-0.0064	0.008501	0.451538		0.000705389	0.00850095	0.933869	A	0.6359	0.0032	0.0074	0.6674
rs1546281	5	39517220	0.023881	T	0.261694	-0.0069	0.009178	0.452173		-0.0185865	0.00917795	0.0428545	T	0.2633	0.0018	0.0082	0.8286
rs4273623	5	39067435	0.00552101	T	0.655183	-0.0064	0.008517	0.452389		0.000702278	0.00851695	0.934284	T	0.6363	0.0034	0.0074	0.6492
rs3860798	5	39515851	0.0239356	A	0.261689	-0.0069	0.009185	0.452517		-0.0185753	0.00918494	0.0431391	A	0.2633	0.0017	0.0082	0.8318
rs72743787	5	39681032	0.00661854	A	0.623795	0.0063	0.008387	0.452555		0.00150404	0.00838695	0.857677	A	0.6185	-0.0082	0.0073	0.2619
rs11955403	5	39517676	0.0238888	A	0.261692	-0.0069	0.009191	0.452813		-0.0185196	0.00919094	0.0439064	A	0.2633	0.0018	0.0082	0.8297
rs13175063	5	39516975	0.0237783	T	0.26169	-0.0069	0.009192	0.452862		-0.018607	0.00919194	0.0429423	T	0.2633	0.0018	0.0082	0.8304
rs2368094	5	39518272	0.0241722	T	0.738306	0.0069	0.009195	0.453009		0.0186286	0.00919494	0.0427689	T	0.7368	-0.0018	0.0082	0.8295
rs9292729	5	39025586	0.00564017	T	0.655167	-0.0064	0.008532	0.453184		0.000774607	0.00853195	0.92766	T	0.6359	0.0032	0.0074	0.6657
rs10941415	5	38974022	0.00558323	A	0.655199	-0.0064	0.008532	0.453184		0.000769448	0.00853195	0.928141	A	0.636	0.0034	0.0074	0.6506
rs3843910	5	39442161	0.025564	A	0.599193	0.0062	0.008266	0.453218		-0.00179888	0.00826595	0.827721	A	0.5296	0.0123	0.0072	0.0889
rs11740384	5	39054166	0.00559351	A	0.655146	-0.0064	0.008548	0.45403		0.000757369	0.00854795	0.929398	A	0.6357	0.0036	0.0074	0.6314
rs13177690	5	39021369	0.00556292	A	0.65518	-0.0064	0.008549	0.454083		0.000809031	0.00854895	0.924605	A	0.6362	0.0035	0.0074	0.6334
rs7719775	5	39048835	0.00554554	A	0.344837	0.0064	0.008554	0.454347		-0.000775462	0.00855395	0.927766	A	0.364	-0.0033	0.0074	0.6611
rs12655152	5	39670061	0.00654867	A	0.623797	0.0063	0.008424	0.454543		0.00144596	0.00842395	0.863714	A	0.6183	-0.0082	0.0073	0.2634
rs4272154	5	39518500	0.023718	A	0.261707	-0.0069	0.009227	0.454578		-0.018593	0.00922694	0.0438969	A	0.2976	-0.0086	0.0113	0.4433
rs13186746	5	39665766	0.00146288	A	0.211553	-0.0074	0.009896	0.454595		-0.00195272	0.00989594	0.843573	A	0.2167	0.011	0.0087	0.207
rs357252	5	38935101	0.00580765	C	0.655184	-0.0064	0.008599	0.456712		0.000836528	0.00859895	0.922502	C	0.6359	0.0034	0.0074	0.6508
rs6862144	5	39022475	0.00569075	A	0.655157	-0.0063	0.008482	0.457633		0.000790512	0.00848195	0.925745	A	0.6361	0.0035	0.0074	0.6376
rs10079755	5	39051792	0.00564917	T	0.655162	-0.0063	0.008489	0.458004		0.000787684	0.00848895	0.926071	T	0.6359	0.0034	0.0074	0.6501
rs2887112	5	39052320	0.00564798	A	0.344838	0.0063	0.00849	0.458057		-0.000788762	0.00848995	0.925979	A	0.364	-0.0033	0.0074	0.6545
rs10473128	5	39056478	0.0055675	A	0.344821	0.0063	0.008501	0.458639		-0.000771031	0.00850095	0.927731	A	0.3639	-0.0033	0.0074	0.6535
rs10078168	5	39040762	0.00570542	T	0.655176	-0.0063	0.008503	0.458745		0.000841797	0.00850295	0.921138	T	0.636	0.003	0.0074	0.6815
rs1239256	5	38987371	0.00578079	T	0.655197	-0.0063	0.008518	0.459537		0.000888922	0.00851795	0.916885	T	0.6359	0.0035	0.0074	0.6398
rs1239263	5	38984822	0.00577453	T	0.655193	-0.0063	0.008567	0.462108		0.000934853	0.00856694	0.913105	T	0.6358	0.0036	0.0074	0.6273
rs77326070	5	39039755	0.00549566	A	0.344869	0.0063	0.008606	0.46414		-0.00088904	0.00860594	0.917721	A	0.3656	0.0013	0.008	0.8756
rs1501709	5	39603834	0.000230672	T	0.240566	-0.0069	0.009507	0.467973		-0.006052	0.00950694	0.524394	T	0.2299	0.0187	0.0085	0.02719
rs10462003	5	39583431	0.0171606	A	0.865014	0.0086	0.011852	0.468074		0.0067462	0.0118519	0.569216	A	0.8854	0.0068	0.0113	0.5469
rs9292749	5	39719553	0.0116544	T	0.474936	0.0059	0.008212	0.472473		0.00430448	0.00821194	0.600158	T	0.5381	-0.0023	0.0072	0.7476
rs6893599	5	39654978	0.000431527	T	0.304655	0.0062	0.008771	0.479644		0.00418867	0.00877094	0.632962	T	0.3015	0.019	0.0078	0.01495
rs3849781	5	39500920	0.0370943	T	0.759606	0.0067	0.009498	0.480554		0.0273317	0.00949793	0.00400656	T	0.7696	0.0052	0.0086	0.5478
rs4122308	5	39512091	0.0211523	T	0.732317	0.0064	0.009097	0.481726		0.0182954	0.00909694	0.044308	T	0.7295	-0.002	0.0081	0.8099
rs357277	5	38931919	0.00585999	A	0.652768	-0.006	0.008573	0.484007		0.00126346	0.00857294	0.882834	A	0.6357	0.0033	0.0074	0.6557
rs357291	5	38923779	0.00536969	A	0.593955	0.0057	0.008224	0.488251		0.00968367	0.00822394	0.238997	A	0.5744	0.0049	0.0072	0.4969
rs10805643	5	39583042	0.0178943	C	0.672524	-0.006	0.008662	0.48851		-0.0093315	0.00866194	0.281346	C	0.6677	-0.0074	0.0076	0.3292
rs13175504	5	38855346	0.000227389	C	0.777632	-0.0066	0.009711	0.496731		-0.00222361	0.00971093	0.818884	C	0.7426	0.0182	0.0082	0.02621
rs71621887	5	38865916	0.000233518	A	0.219332	0.0066	0.009712	0.496776		0.00232802	0.00971193	0.810557	A	0.255	-0.0186	0.0082	0.02391
rs10941436	5	39442915	0.023441	A	0.3983	-0.0056	0.008265	0.498053		0.00189954	0.00826494	0.818223	A	0.4251	-0.0089	0.0089	0.3161
rs10472312	5	38918296	0.00604056	A	0.378735	0.0056	0.008368	0.503358		-0.00420831	0.00836794	0.615028	A	0.3861	-0.0054	0.0073	0.4583
rs2367595	5	39442222	0.0232615	T	0.398184	-0.0056	0.008387	0.504325		0.0019693	0.00838693	0.814359	T	0.4608	-0.0124	0.0072	0.08572
rs2134166	5	39542061	0.0223333	T	0.73228	0.0062	0.009307	0.505305		0.0181864	0.00930693	0.0506926	T	0.7296	-0.0022	0.0081	0.7832
rs3860797	5	39515726	0.0243336	T	0.737383	0.0062	0.00931	0.505443		0.0181184	0.00930993	0.0516386	T	0.736	-0.0019	0.0082	0.8191
rs55851975	5	39620210	0.000298426	CTTTAT	0.238512	-0.0063	0.0095	0.507229		-0.0060429	0.00949993	0.524712	CTTTAT	0.2106	0.02	0.0095	0.0356
rs55986012	5	39620075	7.21424e-05	A	0.761481	0.0063	0.009513	0.50781		0.0059341	0.00951293	0.532764	A	0.7836	-0.0174	0.0087	0.04649
rs35623445	5	39516270	0.00374667	T	0.888048	0.0086	0.013	0.508267		0.0233228	0.0129999	0.0728013	T	0.9073	0.0074	0.0137	0.5881
rs6890566	5	38899131	0.00376226	T	0.759349	0.0063	0.009566	0.510164		-0.00644275	0.00956592	0.500623	T	0.754	-0.0096	0.0083	0.2463
rs1897140	5	38898447	0.003787	A	0.240657	-0.0063	0.009572	0.510429		0.00645605	0.00957192	0.500007	A	0.2461	0.0096	0.0083	0.2459
rs4957473	5	39343163	0.111354	A	0.584383	0.0054	0.008214	0.510915		-0.0224736	0.00821394	0.00621839	A	0.58	-0.0106	0.0072	0.1452
rs550248	5	38855567	0.0183514	C	0.676168	0.0057	0.008709	0.512793		-0.00644367	0.00870893	0.459365	C	0.722	-0.0031	0.008	0.6994
rs647194	5	38880914	0.000341504	C	0.582176	-0.0054	0.00826	0.513271		-0.00264993	0.00825993	0.748348	C	0.5525	0.0101	0.0072	0.1642
rs78326054	5	39208251	0.08465	T	0.672344	-0.0056	0.008585	0.514207		0.0330674	0.00858493	0.000117255	T	0.6625	0.0161	0.0076	0.03376
rs555235	5	38880689	0.000358212	A	0.582228	-0.0053	0.008196	0.517854		-0.00250294	0.00819593	0.76007	A	0.5523	0.0114	0.0072	0.1144
rs6451458	5	39821026	0.000701839	T	0.337064	0.0056	0.008741	0.521744		0.00747917	0.00874093	0.392191	T	0.3028	0.0068	0.0078	0.3802
rs10447141	5	39817167	0.000722224	T	0.337112	0.0056	0.008769	0.523075		0.00744725	0.00876892	0.395727	T	0.3026	0.0068	0.0078	0.3829
rs28405984	5	39818250	0.000724719	T	0.66288	-0.0056	0.008773	0.523264		-0.00742382	0.00877292	0.39743	T	0.6973	-0.0069	0.0078	0.3769
rs35202061	5	39665111	0.000118556	T	0.162104	-0.007	0.01098	0.523784		-0.00466537	0.0109799	0.670909	T	0.1642	0.0093	0.0105	0.3746
rs10040172	5	38905288	0.0022502	A	0.813215	-0.0067	0.010531	0.524635		-0.0140913	0.0105309	0.180866	A	0.8204	-0.0107	0.0093	0.2506
rs78666690	5	39201444	0.080774	T	0.325573	0.0054	0.008552	0.527759		-0.0327812	0.00855193	0.000126493	T	0.3334	-0.0171	0.0076	0.02387
rs72745604	5	39719910	0.005982	A	0.375414	-0.0053	0.008406	0.528366		-0.000569338	0.00840593	0.946	A	0.3759	0.0076	0.0074	0.3045
rs3849768	5	39418887	0.154531	A	0.233987	0.006	0.009554	0.529998		0.00581344	0.00955392	0.542864	A	0.2084	0.0121	0.0088	0.1685
rs62360170	5	39658400	0.000957957	T	0.799749	0.0063	0.010116	0.533432		0.00183824	0.0101159	0.855805	T	0.7899	-0.0146	0.0088	0.0959
rs13153273	5	39659026	0.000948732	T	0.200251	-0.0063	0.010122	0.533675		-0.00183739	0.0101219	0.855955	T	0.2101	0.0145	0.0088	0.09756
rs13164346	5	39661139	0.000969063	C	0.200252	-0.0063	0.010138	0.53432		-0.00185983	0.0101379	0.854443	C	0.21	0.0148	0.0088	0.09062
rs13184353	5	39661211	0.000967468	T	0.799748	0.0063	0.010138	0.53432		0.00183848	0.0101379	0.856095	T	0.79	-0.0148	0.0088	0.09022
rs13184680	5	39661440	0.000973246	A	0.200246	-0.0063	0.010141	0.534441		-0.00184072	0.0101409	0.855964	A	0.21	0.0148	0.0088	0.09027
rs7712144	5	39661956	0.000971649	T	0.200252	-0.0063	0.010144	0.534562		-0.00183577	0.0101439	0.856389	T	0.2101	0.0148	0.0088	0.09006
rs13170944	5	39656895	0.000965917	A	0.200256	-0.0063	0.010145	0.534603		-0.00187868	0.0101449	0.853084	A	0.2102	0.0146	0.0088	0.09657
rs35165253	5	39657522	0.000956688	C	0.20025	-0.0063	0.010145	0.534603		-0.00184912	0.0101449	0.85537	C	0.2101	0.0146	0.0088	0.09634
rs55803256	5	39662807	0.0009781	A	0.200252	-0.0063	0.010149	0.534764		-0.00183884	0.0101489	0.856221	A	0.21	0.0148	0.0088	0.09146
rs13167987	5	39658077	0.000957957	A	0.20025	-0.0063	0.010152	0.534884		-0.00183311	0.0101519	0.856707	A	0.2101	0.0147	0.0088	0.09409
rs993809	5	39623878	0.000568943	T	0.483606	0.005	0.008141	0.5391		0.00692701	0.00814093	0.394832	T	0.4232	0.0091	0.0073	0.2093
rs6879220	5	39477935	0.021526	A	0.399478	-0.005	0.008168	0.540442		0.00332346	0.00816793	0.684087	A	0.4486	-0.0112	0.0072	0.1187
rs36113411	5	39476369	0.0215218	A	0.399489	-0.005	0.008169	0.540491		0.00321501	0.00816893	0.693902	A	0.4483	-0.0116	0.0072	0.1072
rs2278325	5	38881538	0.000157049	T	0.512328	0.005	0.008194	0.541728		0.000716732	0.00819393	0.930297	T	0.5015	0.0077	0.0071	0.2812
rs10042088	5	38895199	0.00222427	A	0.186885	0.0064	0.010504	0.542331		0.0137421	0.0105039	0.190777	A	0.1808	0.0114	0.0093	0.2166
rs6865403	5	39460110	0.0214676	A	0.399642	-0.005	0.008247	0.544328		0.00344728	0.00824693	0.675942	A	0.4194	-0.0118	0.0088	0.1806
rs3843913	5	39515654	0.0229357	A	0.731375	0.0056	0.009261	0.545387		0.0177492	0.00926092	0.0552926	A	0.7286	-0.0024	0.0081	0.7638
rs3909475	5	39471176	0.0214549	T	0.399661	-0.005	0.008335	0.548586		0.00353187	0.00833492	0.671753	T	0.4483	-0.0109	0.0072	0.1306
rs6884555	5	39478705	0.0217521	T	0.600914	0.005	0.008382	0.55083		-0.0035926	0.00838192	0.668205	T	0.552	0.0112	0.0072	0.1181
rs970692	5	39694505	0.0137151	A	0.261287	0.0054	0.00911	0.553345		-0.00253218	0.00910992	0.781044	A	0.2944	-0.0145	0.0078	0.06405
rs13173107	5	39474822	0.021257	A	0.399649	-0.0049	0.008274	0.553706		0.00359287	0.00827393	0.664114	A	0.448	-0.011	0.0072	0.1262
rs1501716	5	39563479	0.012339	A	0.675073	-0.0052	0.008821	0.555524		0.00445963	0.00882092	0.613155	A	0.6919	-0.0021	0.0078	0.789
rs1846975	5	39544711	0.0124008	A	0.324733	0.005	0.008493	0.556049		-0.00419138	0.00849293	0.621649	A	0.3082	0.0018	0.0078	0.815
rs6451425	5	39469029	0.0214769	C	0.600341	0.0049	0.008325	0.556137		-0.00363107	0.00832492	0.662715	C	0.5515	0.0107	0.0072	0.138
rs6451426	5	39469093	0.0214769	A	0.399659	-0.0049	0.008327	0.556232		0.00363107	0.00832692	0.662791	A	0.4485	-0.0107	0.0072	0.1379
rs1501717	5	39562337	0.012339	A	0.324939	0.005	0.008501	0.556421		-0.00426646	0.00850093	0.615751	A	0.3081	0.0021	0.0078	0.7888
rs1501700	5	39545413	0.012517	A	0.675257	-0.005	0.008501	0.556421		0.00421472	0.00850093	0.620039	A	0.6917	-0.0019	0.0078	0.8064
rs1566616	5	39545675	0.012517	C	0.675257	-0.005	0.008503	0.556514		0.00421905	0.00850293	0.619762	C	0.6917	-0.0019	0.0078	0.8032
rs2962481	5	39547222	0.012517	A	0.675258	-0.005	0.00852	0.557301		0.00425594	0.00851992	0.617407	A	0.6917	-0.0019	0.0078	0.8032
rs55842084	5	39094815	0.0146494	A	0.160345	0.0064	0.010914	0.557605		0.0181883	0.0109139	0.0956093	A	0.1318	0.0043	0.0106	0.6836
rs13187098	5	39473204	0.0216303	T	0.399632	-0.0049	0.008363	0.557933		0.00368141	0.00836292	0.659788	T	0.4485	-0.0109	0.0072	0.1282
rs7724216	5	39472044	0.0215918	A	0.60037	0.0049	0.008363	0.557933		-0.00364631	0.00836292	0.66283	A	0.552	0.011	0.0072	0.1266
rs7708709	5	39472309	0.0215679	A	0.600355	0.0049	0.008363	0.557933		-0.0036171	0.00836292	0.665367	A	0.552	0.0109	0.0072	0.1294
rs13162873	5	39463837	0.0215322	T	0.39966	-0.0049	0.008365	0.558027		0.00362695	0.00836492	0.664586	T	0.4486	-0.011	0.0072	0.1245
rs2937416	5	39546768	0.012517	T	0.675405	-0.005	0.008547	0.558547		0.00431361	0.00854692	0.613772	T	0.6917	-0.002	0.0078	0.8001
rs374033872	5	39547171	0.0124954	G	0.675405	-0.005	0.008552	0.558777		0.00429876	0.00855192	0.615199	G	0.6895	0.002	0.0087	0.8207
rs2962484	5	39550405	0.012517	T	0.324742	0.005	0.008554	0.558869		-0.00432996	0.00855392	0.612719	T	0.3083	0.002	0.0078	0.8013
rs2939317	5	39550611	0.012517	T	0.675258	-0.005	0.008555	0.558915		0.00433214	0.00855492	0.612581	T	0.6917	-0.0019	0.0078	0.8043
rs1876126	5	39550779	0.012517	C	0.675255	-0.005	0.008559	0.559099		0.0043409	0.00855892	0.61203	C	0.6917	-0.002	0.0078	0.8014
rs1876127	5	39551189	0.012517	T	0.675258	-0.005	0.008562	0.559237		0.00434742	0.00856192	0.61162	T	0.6917	-0.002	0.0078	0.8015
rs1501699	5	39548143	0.0125054	T	0.324597	0.005	0.008562	0.559237		-0.00434729	0.00856192	0.611631	T	0.3083	0.0019	0.0078	0.8064
rs1501698	5	39548192	0.0124008	T	0.324588	0.005	0.008562	0.559237		-0.00434025	0.00856192	0.612208	T	0.3082	0.002	0.0078	0.7954
rs3849777	5	39468508	0.0214452	A	0.399633	-0.0049	0.008393	0.559342		0.0036372	0.00839292	0.66475	A	0.4484	-0.0108	0.0072	0.133
rs6887345	5	39572369	0.00965217	T	0.426676	-0.0047	0.008051	0.559369		-0.00324086	0.00805093	0.687283	T	0.3589	0.0019	0.0075	0.801
rs2221258	5	39549119	0.0125383	A	0.324596	0.005	0.008573	0.559741		-0.00435801	0.00857292	0.611211	A	0.3083	0.002	0.0078	0.7975
rs6451424	5	39468906	0.0214706	A	0.399632	-0.0049	0.008403	0.559809		0.0036403	0.00840292	0.664856	A	0.4485	-0.0107	0.0072	0.136
rs2939322	5	39553548	0.0123129	T	0.675267	-0.005	0.008576	0.559878		0.0043545	0.00857592	0.611622	T	0.6918	-0.002	0.0078	0.7965
rs2939325	5	39553801	0.0126257	T	0.67527	-0.005	0.008577	0.559924		0.00439034	0.00857692	0.608736	T	0.6918	-0.0019	0.0078	0.8058
rs2939324	5	39553786	0.0125704	A	0.675259	-0.005	0.008577	0.559924		0.00437885	0.00857692	0.609674	A	0.6918	-0.0022	0.0078	0.7825
rs2939326	5	39554048	0.012517	C	0.675259	-0.005	0.008579	0.560015		0.00438457	0.00857892	0.609291	C	0.6917	-0.0019	0.0078	0.8022
rs1876128	5	39551269	0.012517	T	0.67526	-0.005	0.008587	0.560381		0.00440207	0.00858692	0.608197	T	0.6917	-0.002	0.0078	0.8016
rs2939328	5	39555303	0.0125005	T	0.32474	0.005	0.008608	0.561338		-0.00444663	0.00860792	0.605453	T	0.3082	0.0019	0.0078	0.8048
rs10473120	5	38909427	0.00249066	A	0.185943	0.0062	0.010674	0.561341		0.0139968	0.0106739	0.189752	A	0.1791	0.0107	0.0093	0.2487
rs1501720	5	39557684	0.0124121	T	0.675064	-0.005	0.008664	0.563871		0.0045864	0.00866392	0.59655	T	0.6917	-0.0018	0.0078	0.8141
rs2937432	5	39559028	0.0124121	A	0.324938	0.005	0.00869	0.565038		-0.00462161	0.00868992	0.59484	A	0.3083	0.0018	0.0078	0.8144
rs2939331	5	39559613	0.0124096	A	0.675063	-0.005	0.008702	0.565575		0.00462569	0.00870192	0.595023	A	0.6917	-0.0019	0.0078	0.8116
rs1605145	5	39559905	0.0124096	A	0.675065	-0.005	0.008708	0.565843		0.0046257	0.00870792	0.595276	A	0.6917	-0.0018	0.0078	0.8122
rs34986926	5	39559932	0.0121899	G	0.675066	-0.005	0.008708	0.565843		0.00459089	0.00870792	0.598049	G	0.6919	-0.0024	0.0078	0.7642
rs6866385	5	39572373	0.00975644	A	0.573253	0.0047	0.008187	0.565913		0.00321953	0.00818692	0.694132	A	0.6412	-0.0016	0.0075	0.8257
rs1501718	5	39561256	0.0123444	A	0.675064	-0.0049	0.008558	0.56694		0.00447597	0.00855792	0.60096	A	0.6919	-0.0019	0.0078	0.8074
rs2962487	5	39557336	0.0124121	A	0.675063	-0.0049	0.008562	0.567121		0.00446314	0.00856192	0.602173	A	0.6917	-0.0018	0.0078	0.818
rs2939336	5	39565503	0.0122274	A	0.675063	-0.0049	0.008564	0.567212		0.00456824	0.00856392	0.593737	A	0.6919	-0.0021	0.0078	0.7887
rs2939333	5	39561818	0.0123506	T	0.324932	0.0049	0.008569	0.567438		-0.00451262	0.00856892	0.598453	T	0.3081	0.002	0.0078	0.7932
rs1846978	5	39563686	0.012339	A	0.674917	-0.0049	0.008571	0.567528		0.00452077	0.00857092	0.597878	A	0.6919	-0.0021	0.0078	0.7893
rs1501711	5	39565905	0.012225	T	0.324937	0.0049	0.008574	0.567664		-0.00458287	0.00857392	0.592987	T	0.3081	0.0021	0.0078	0.7833
rs2962488	5	39562724	0.012339	C	0.324936	0.0049	0.00859	0.568386		-0.00456147	0.00858992	0.595401	C	0.3081	0.0021	0.0078	0.789
rs1501715	5	39563530	0.012339	A	0.324936	0.0049	0.008601	0.56888		-0.00458572	0.00860092	0.593919	A	0.3081	0.0021	0.0078	0.79
rs2368095	5	39558748	0.0124121	T	0.324947	0.0049	0.008606	0.569105		-0.00455969	0.00860592	0.596228	T	0.3083	0.0018	0.0078	0.8141
rs10941437	5	39456113	0.0247205	T	0.600035	0.0047	0.008256	0.569164		-0.00327007	0.00825592	0.69204	T	0.545	0.0127	0.0072	0.07595
rs2962483	5	39549314	0.012517	T	0.324532	0.0049	0.008611	0.569329		-0.00455312	0.00861092	0.596971	T	0.3083	0.002	0.0078	0.8002
rs10068611	5	39655406	0.000248817	T	0.707057	-0.005	0.008787	0.569341		-0.00329545	0.00878692	0.70763	T	0.7055	-0.0194	0.0079	0.01381
rs1501714	5	39564204	0.012339	A	0.324935	0.0049	0.008614	0.569464		-0.00461441	0.00861392	0.592172	A	0.3081	0.0021	0.0078	0.7889
rs1501713	5	39564735	0.0123318	A	0.675066	-0.0049	0.008625	0.569956		0.0046746	0.00862492	0.587827	A	0.6919	-0.002	0.0078	0.7945
rs1501712	5	39564939	0.0123059	A	0.675073	-0.0049	0.00863	0.57018		0.00471196	0.00862992	0.585064	A	0.6919	-0.0021	0.0078	0.7897
rs2962486	5	39556174	0.0124331	A	0.32469	0.0049	0.00863	0.57018		-0.00452984	0.00862992	0.599653	A	0.3082	0.0017	0.0078	0.8229
rs34546241	5	39665225	0.00133402	T	0.200489	-0.0056	0.01008	0.578515		-0.0011591	0.0100799	0.908452	T	0.2143	0.015	0.0087	0.08489
rs34537307	5	39665227	0.00132843	T	0.799507	0.0056	0.010122	0.580092		0.00114605	0.0101219	0.909853	T	0.775	-0.0095	0.0105	0.3614
rs7702094	5	39085595	0.014688	A	0.838464	-0.0059	0.010904	0.588448		-0.0176113	0.0109039	0.106282	A	0.8691	-0.0048	0.0106	0.6516
rs66760340	5	39812149	0.00281457	A	0.687704	-0.0047	0.008704	0.58921		-0.0139852	0.00870392	0.108104	A	0.6289	-0.015	0.0074	0.04242
rs11744368	5	39613702	0.0134559	A	0.868089	0.0063	0.011828	0.594287		0.00501207	0.0118279	0.671748	A	0.8775	0.003	0.0109	0.7842
rs6883007	5	39572134	0.00375321	T	0.42593	-0.0043	0.008206	0.600274		-0.00164295	0.00820592	0.841312	T	0.342	0.0031	0.0077	0.6896
rs34749640	5	39641723	0.00137256	A	0.202731	-0.0053	0.010184	0.602768		-0.00138512	0.0101839	0.891813	A	0.212	0.0166	0.0088	0.05883
rs12188502	5	39533237	0.0169953	A	0.197655	0.0053	0.010236	0.604612		-0.000306218	0.0102359	0.976134	A	0.1796	0.0025	0.0094	0.788
rs62360125	5	39540869	0.0168548	A	0.802351	-0.0053	0.010249	0.60507		0.000316811	0.0102489	0.97534	A	0.8203	-0.0031	0.0094	0.7377
rs17472459	5	39540821	0.0168178	T	0.197655	0.0053	0.010251	0.60514		-0.000341264	0.0102509	0.973442	T	0.1797	0.0032	0.0094	0.735
rs1501707	5	39633043	1.32794e-05	A	0.62011	-0.0043	0.008338	0.606056		-0.00670959	0.00833792	0.420988	A	0.5912	-0.0078	0.0073	0.2863
rs12187127	5	39537147	0.0166871	T	0.802336	-0.0052	0.01012	0.607368		0.000322272	0.0101199	0.974595	T	0.8203	-0.0025	0.0094	0.791
rs9292732	5	39081910	0.0147004	A	0.161508	0.0056	0.011019	0.611304		0.0175772	0.0110189	0.11067	A	0.1308	0.0055	0.0106	0.6043
rs4957483	5	39587710	0.0131661	A	0.132383	-0.006	0.011821	0.611754		-0.00469226	0.0118209	0.691407	A	0.1227	-0.0041	0.0109	0.7047
rs696743	5	39207939	0.04974	T	0.579249	0.0042	0.008323	0.613822		0.0456205	0.00832291	4.2219e-08	T	0.5607	0.0196	0.0072	0.006675
rs6451434	5	39589848	0.0131078	A	0.867539	0.006	0.011902	0.614179		0.00466031	0.0119019	0.695382	A	0.8773	0.0041	0.0109	0.7035
rs113378	5	38917217	0.00545597	T	0.376831	-0.0042	0.008384	0.616403		-0.012479	0.00838391	0.136634	T	0.3719	-0.0059	0.0074	0.4197
rs357250	5	38913466	0.00527699	A	0.623021	0.0042	0.008425	0.61812		0.012474	0.00842491	0.13871	A	0.628	0.0058	0.0074	0.4286
rs2047721	5	39568108	5.18472e-05	C	0.12315	-0.0062	0.012478	0.619278		-0.0173747	0.0124779	0.163789	C	0.1306	-0.0017	0.0107	0.8708
rs357248	5	38911586	0.00528099	T	0.376852	-0.0042	0.008455	0.619367		-0.0125017	0.00845491	0.139238	T	0.3709	-0.0058	0.0074	0.4313
rs10805644	5	39599483	0.0132817	T	0.132473	-0.0059	0.011898	0.619978		-0.00458812	0.0118979	0.699774	T	0.1228	-0.0041	0.0109	0.7043
rs2937430	5	39569118	6.77689e-05	T	0.123149	-0.0062	0.012545	0.62115		-0.0172258	0.0125449	0.169711	T	0.1303	-0.0024	0.0108	0.8267
rs7712006	5	39091097	0.0145717	T	0.838717	-0.0054	0.010929	0.621237		-0.0170903	0.0109289	0.11787	T	0.8691	-0.0056	0.0106	0.5968
rs7736716	5	39634442	0.00137398	A	0.797187	0.005	0.01012	0.621256		0.00112151	0.0101199	0.911758	A	0.7879	-0.0163	0.0088	0.06336
rs34302598	5	39635124	0.00138075	A	0.797176	0.005	0.010124	0.621394		0.00112864	0.0101239	0.911234	A	0.788	-0.0165	0.0088	0.05946
rs36079614	5	39642507	0.00139953	A	0.797158	0.005	0.010124	0.621394		0.00106654	0.0101239	0.916099	A	0.788	-0.0166	0.0088	0.05859
rs34727066	5	39642810	0.00139252	T	0.202842	-0.005	0.010126	0.621463		-0.00106005	0.0101259	0.916624	T	0.212	0.0166	0.0088	0.05821
rs13185971	5	39637885	0.00136868	A	0.797189	0.005	0.010133	0.621704		0.00112541	0.0101329	0.911564	A	0.7878	-0.0162	0.0088	0.06479
rs1604392	5	39644303	0.00133851	A	0.797157	0.005	0.010133	0.621704		0.00110144	0.0101329	0.913441	A	0.7881	-0.0167	0.0087	0.05671
rs1846976	5	39644604	0.00133851	A	0.797157	0.005	0.010136	0.621807		0.00110144	0.0101359	0.913467	A	0.7879	-0.0164	0.0087	0.06014
rs357259	5	38916920	0.00546939	A	0.623031	0.0042	0.008522	0.622124		0.0124797	0.00852191	0.143077	A	0.6278	0.0062	0.0074	0.4035
rs4957487	5	39602965	0.0133657	A	0.867525	0.0059	0.012003	0.623042		0.00455889	0.0120029	0.704081	A	0.8772	0.004	0.0109	0.7154
rs62359135	5	39638600	0.00136175	T	0.202828	-0.005	0.010179	0.62328		-0.00111904	0.0101789	0.912459	T	0.212	0.0164	0.0088	0.06086
rs2962492	5	39568609	5.36953e-05	A	0.876844	0.006	0.012263	0.624646		0.0170134	0.0122629	0.165322	A	0.8694	0.0018	0.0107	0.8662
rs10461729	5	39612939	0.0146957	A	0.135083	-0.0057	0.011698	0.626072		-0.00501201	0.0116979	0.66832	A	0.1251	0.0002	0.0108	0.983
rs6451435	5	39605966	0.0133657	A	0.867524	0.0057	0.011703	0.62622		0.00444417	0.0117029	0.704131	A	0.8773	0.0038	0.0109	0.725
rs1846977	5	39607998	0.0132927	A	0.132489	-0.0057	0.011714	0.626544		-0.00444916	0.0117139	0.70408	A	0.1227	-0.0033	0.0109	0.7587
rs10462004	5	39612629	0.0133786	T	0.132491	-0.0057	0.011733	0.627102		-0.00443237	0.0117329	0.705599	T	0.1224	-0.0027	0.0109	0.8015
rs10941445	5	39610207	0.0132927	A	0.132485	-0.0057	0.011736	0.62719		-0.00444447	0.0117359	0.704905	A	0.1226	-0.0036	0.0109	0.7373
rs4957488	5	39609196	0.0132927	A	0.867509	0.0057	0.011758	0.627835		0.00443973	0.0117579	0.70573	A	0.8773	0.0033	0.0109	0.759
rs11744597	5	39090876	0.014486	A	0.161259	0.0053	0.010933	0.627839		0.0170077	0.0109329	0.119791	A	0.1309	0.0056	0.0106	0.595
rs4957489	5	39609436	0.0132927	T	0.132491	-0.0057	0.011766	0.628069		-0.00443802	0.0117659	0.70603	T	0.1226	-0.0033	0.0109	0.7589
rs6890550	5	39615471	0.0134282	T	0.867518	0.0057	0.011786	0.628652		0.00443206	0.0117859	0.706881	T	0.8776	0.0031	0.0109	0.7772
rs67387534	5	39655558	0.00128235	T	0.202836	-0.0049	0.010245	0.632449		-0.000924237	0.0102449	0.928117	T	0.212	0.0167	0.0087	0.05536
rs4957486	5	39601643	0.0133657	A	0.132465	-0.0057	0.011921	0.632545		-0.00439699	0.0119209	0.712241	A	0.123	-0.0039	0.0109	0.7178
rs357258	5	38916302	0.00544545	T	0.623013	0.004	0.0084	0.633939		0.0122632	0.00839991	0.144311	T	0.6279	0.0062	0.0074	0.4042
rs62360165	5	39651091	0.00131377	C	0.797171	0.0049	0.010305	0.634433		0.000959087	0.0103049	0.925847	C	0.7879	-0.0165	0.0087	0.05911
rs35612110	5	39655141	0.00128235	A	0.202818	-0.0047	0.009908	0.63524		-0.000852274	0.0099079	0.931451	A	0.212	0.0168	0.0087	0.05505
rs33999704	5	39655234	0.00129328	T	0.202818	-0.0047	0.009908	0.63524		-0.00084589	0.0099079	0.931963	T	0.212	0.0167	0.0087	0.05535
rs56039731	5	39653635	0.00129564	A	0.797166	0.0047	0.009916	0.635513		0.000899387	0.0099159	0.92773	A	0.788	-0.0167	0.0087	0.05565
rs56153383	5	39645676	0.00133851	T	0.202869	-0.0047	0.009942	0.636397		-0.000900214	0.0099419	0.927852	T	0.2119	0.0167	0.0087	0.0563
rs10462005	5	39612783	0.0134282	A	0.867524	0.0056	0.011952	0.639398		0.00429566	0.0119519	0.719286	A	0.8775	0.0031	0.0109	0.7782
rs10043560	5	39617371	0.0134282	T	0.867527	0.0056	0.011958	0.639566		0.00429143	0.0119579	0.719685	T	0.8776	0.0031	0.0109	0.7745
rs12697393	5	39618679	0.0134331	A	0.867527	0.0056	0.011967	0.639818		0.00433352	0.0119669	0.717257	A	0.8776	0.0031	0.0109	0.7775
rs2368097	5	39659018	0.000131881	A	0.291894	0.0042	0.008987	0.640255		0.00274658	0.0089869	0.759894	A	0.2925	0.0178	0.0079	0.02434
rs34461557	5	38857560	0.00796102	CT	0.241737	0.0043	0.00935	0.645593		-0.00606102	0.0093499	0.516827	CT	0.2558	0.0146	0.0089	0.09974
rs180886455	5	39685080	0.0168836	T	0.133969	-0.0054	0.011757	0.646018		0.00128467	0.0117569	0.912989	T	0.1826	0.0086	0.0096	0.3688
rs7726273	5	39630587	0.0012667	T	0.7988	0.0046	0.010029	0.646471		0.000701932	0.0100289	0.944201	T	0.7905	-0.0162	0.0088	0.06621
rs13172474	5	39630949	0.0012667	A	0.201199	-0.0046	0.010044	0.646963		-0.000690271	0.0100439	0.945208	A	0.2095	0.0162	0.0088	0.06635
rs34895223	5	39467749	0.0457979	C	0.163948	-0.0049	0.010925	0.653783		-0.0194081	0.0109249	0.0756504	C	0.138	-0.0109	0.0107	0.3067
rs13160424	5	39095822	0.0103925	A	0.443791	0.0037	0.008254	0.65396		-0.000958708	0.00825391	0.907532	A	0.4177	0.0049	0.0073	0.5007
rs7702581	5	39830510	0.00197438	A	0.499292	0.0036	0.008075	0.655727		0.0037749	0.00807491	0.640153	A	0.4439	0.0078	0.0072	0.2781
rs17397998	5	39530695	0.0175492	T	0.800725	-0.0044	0.009958	0.658594		0.000511103	0.00995789	0.959065	T	0.8192	-0.0025	0.0094	0.7863
rs35160326	5	39528293	0.0177949	T	0.199267	0.0044	0.010006	0.660128		-0.000610013	0.0100059	0.951387	T	0.1806	0.0028	0.0094	0.767
rs17397864	5	39527943	0.0176165	A	0.800729	-0.0044	0.010029	0.660859		0.000599007	0.0100289	0.952372	A	0.8193	-0.0025	0.0094	0.7918
rs74738725	5	39173334	0.037824	T	0.137915	-0.0052	0.011952	0.663509		-0.0199963	0.0119519	0.0943128	T	0.1315	-0.0104	0.0108	0.3339
rs11743841	5	39713039	0.00323464	T	0.770866	0.0042	0.009735	0.666154		0.00445295	0.00973489	0.647368	T	0.767	-0.0197	0.0084	0.01918
rs13178401	5	39706359	0.00328347	C	0.22921	-0.0042	0.009864	0.67026		-0.00437942	0.00986388	0.657053	C	0.2331	0.0199	0.0084	0.01794
rs11743326	5	39707555	0.00325262	A	0.770834	0.0042	0.009913	0.671795		0.00442438	0.00991288	0.655361	A	0.767	-0.0198	0.0084	0.01873
rs72741774	5	39577244	0.00293734	T	0.740764	0.0037	0.009185	0.687073		0.00262154	0.00918489	0.775324	T	0.7837	-0.0029	0.0088	0.7448
rs62362078	5	39577519	0.00322079	T	0.740764	0.0037	0.009229	0.688486		0.00261408	0.00922889	0.776986	T	0.7853	-0.0027	0.0088	0.761
rs62362080	5	39577547	0.00322079	A	0.259229	-0.0037	0.009232	0.688582		-0.00263951	0.00923189	0.774946	A	0.2147	0.0028	0.0088	0.7523
rs62362079	5	39577533	0.00323808	C	0.259236	-0.0037	0.009232	0.688582		-0.00262787	0.00923189	0.775911	C	0.2147	0.0028	0.0088	0.7511
rs62362081	5	39577569	0.0032336	C	0.740771	0.0037	0.009235	0.688678		0.00276987	0.00923489	0.764226	C	0.785	-0.0027	0.0088	0.7571
rs72741775	5	39577959	0.00294691	A	0.740765	0.0037	0.009309	0.691025		0.00260279	0.00930889	0.779783	A	0.7837	-0.0029	0.0088	0.7415
rs4099269	5	39512092	0.0174154	A	0.19941	0.004	0.010273	0.697002		-0.00142572	0.0102729	0.88962	A	0.1802	0.0028	0.0094	0.7696
rs34538347	5	39511225	0.0172185	T	0.800583	-0.004	0.010284	0.69731		0.00133946	0.0102839	0.896369	T	0.8196	-0.0022	0.0094	0.8148
rs41302832	5	39153529	0.000236507	A	0.142679	-0.0044	0.011374	0.698869		-0.0138463	0.0113739	0.223461	A	0.1616	0.0139	0.01	0.1643
rs1529506	5	39196275	0.0430158	A	0.5768	0.0029	0.008245	0.725042		0.0377836	0.0082449	4.59083e-06	A	0.5823	0.0197	0.0073	0.006783
rs7721839	5	39578989	0.00278663	A	0.828816	0.0036	0.010619	0.734598		0.00393497	0.0106189	0.710962	A	0.843	-0.0104	0.0098	0.2899
rs12518981	5	39200154	0.0467246	T	0.568086	0.0026	0.008241	0.752385		0.0431612	0.0082409	1.62823e-07	T	0.5568	0.0171	0.0072	0.01774
rs12520551	5	39579086	0.00256268	A	0.735495	0.0029	0.009212	0.752908		0.00219564	0.00921188	0.811611	A	0.7768	-0.0029	0.0087	0.7394
rs155377	5	39309051	0.0871912	T	0.556871	-0.0024	0.008055	0.76574		0.00855278	0.0080549	0.288322	T	0.5805	-0.0014	0.0072	0.8489
rs7448510	5	39777915	0.00284567	T	0.677425	-0.0026	0.008753	0.766435		-0.0045956	0.00875289	0.599557	T	0.7014	-0.0129	0.0078	0.09911
rs4957476	5	39502755	0.00991004	A	0.319912	-0.0026	0.00887	0.769428		-0.0175125	0.00886988	0.0483385	A	0.2982	0.0011	0.0078	0.8863
rs7704800	5	39673032	0.000632969	A	0.7506	-0.0026	0.009583	0.78615		-0.00273395	0.00958287	0.775417	A	0.7313	-0.0162	0.008	0.04433
rs72747513	5	39770230	0.00389995	T	0.355789	-0.0023	0.008763	0.792961		-0.00469212	0.00876288	0.592336	T	0.3063	0.0119	0.0077	0.1256
rs6875471	5	39076092	0.0142439	T	0.155334	0.0029	0.011166	0.795082		0.0150707	0.0111659	0.177109	T	0.127	0.0071	0.0107	0.5068
rs10461726	5	39500168	0.00915068	A	0.679854	0.0023	0.00887	0.795403		0.0171235	0.00886988	0.0535416	A	0.6995	-0.0007	0.0078	0.9298
rs13361142	5	39049023	0.0149963	A	0.151415	0.0029	0.011202	0.795726		0.0136078	0.0112019	0.22445	A	0.1225	0.0055	0.0109	0.6138
rs3849780	5	39497329	0.00887258	T	0.679822	0.0021	0.008326	0.80087		0.0156843	0.0083259	0.0595934	T	0.6995	-0.0006	0.0078	0.9378
rs10067706	5	39070721	0.0149582	A	0.151903	0.0029	0.011671	0.803764		0.0140305	0.0116708	0.229292	A	0.1225	0.0049	0.0109	0.6511
rs60917228	5	38993362	0.0150122	T	0.848005	-0.0027	0.010885	0.804097		-0.0129922	0.0108849	0.232633	T	0.8772	-0.0047	0.0109	0.6702
rs260082	5	39198088	0.0375945	A	0.572721	0.002	0.008173	0.806682		0.0404522	0.00817289	7.43841e-07	A	0.5704	0.0177	0.0072	0.01422
rs260081	5	39198142	0.0374621	A	0.57272	0.002	0.008188	0.80703		0.0405673	0.00818789	7.24992e-07	A	0.5704	0.0177	0.0072	0.01423
rs56404378	5	39769367	0.00387132	A	0.643804	0.002	0.008211	0.807559		0.00422988	0.0082109	0.606446	A	0.6936	-0.012	0.0077	0.121
rs72747515	5	39770555	0.00389995	A	0.644002	0.002	0.008273	0.808974		0.00429215	0.0082729	0.603885	A	0.6936	-0.012	0.0077	0.1213
rs12153709	5	39761783	0.00388257	A	0.35535	-0.002	0.00832	0.810032		-0.00433948	0.00831989	0.601964	A	0.3066	0.0125	0.0077	0.1067
rs7706729	5	39653585	0.00124385	A	0.767246	-0.0023	0.009568	0.810032		-0.00252653	0.00956788	0.791731	A	0.7488	-0.02	0.0082	0.01534
rs111470423	5	38974082	0.0149706	T	0.151907	0.0027	0.011373	0.812343		0.0137838	0.0113728	0.225516	T	0.1223	0.0055	0.0109	0.6131
rs10805648	5	39763476	0.033305	A	0.784854	0.0023	0.009803	0.814502		0.00884531	0.00980287	0.366888	A	0.7381	0.0161	0.0082	0.04805
rs1239257	5	38986329	0.0109943	T	0.327698	-0.002	0.008718	0.81855		-0.00617231	0.00871788	0.478942	T	0.3397	0	0.0075	0.999
rs12521441	5	39763732	0.033305	T	0.78486	0.0023	0.010068	0.819299		0.00896957	0.0100679	0.372977	T	0.7381	0.0161	0.0082	0.04827
rs1423687	5	39103416	0.0150313	A	0.577112	-0.0019	0.008335	0.819682		0.00468267	0.00833489	0.574242	A	0.5903	-0.0017	0.0073	0.8146
rs1239259	5	38985269	0.0111145	A	0.327745	-0.002	0.008829	0.820792		-0.00620358	0.00882888	0.482276	A	0.3397	-0.0001	0.0075	0.9942
rs149774	5	39310861	0.0907673	A	0.55849	-0.0019	0.008388	0.820802		0.00938324	0.00838788	0.263283	A	0.6012	-0.002	0.0073	0.7885
rs155375	5	39312722	0.0910079	T	0.441506	0.0019	0.008397	0.82099		-0.00934842	0.00839688	0.265571	T	0.3988	0.002	0.0073	0.78
rs17463165	5	39104918	0.015384	T	0.422855	0.0019	0.008452	0.822136		-0.0046205	0.00845188	0.584597	T	0.4079	0.002	0.0073	0.784
rs6451446	5	39682164	0.033974	T	0.199521	0.0023	0.010355	0.824224		-0.00505407	0.0103549	0.625488	T	0.2552	-0.0159	0.0082	0.05308
rs72747510	5	39765303	0.00389932	A	0.644627	0.0019	0.008555	0.824242		0.00438767	0.00855488	0.608032	A	0.6936	-0.0125	0.0077	0.1067
rs1697890	5	38864663	0.00821916	T	0.492594	-0.0019	0.008564	0.824424		0.00613498	0.00856387	0.473757	T	0.4846	-0.0117	0.008	0.1428
rs2542705	5	39316422	0.0917666	T	0.44167	0.0017	0.007942	0.830507		-0.00866338	0.0079419	0.275341	T	0.4025	0.0004	0.0073	0.9553
rs155374	5	39312447	0.0907028	A	0.441695	0.0017	0.008109	0.833946		-0.00929829	0.00810889	0.251515	A	0.4015	0.0014	0.0073	0.8478
rs155373	5	39312132	0.0907028	A	0.441695	0.0017	0.00813	0.834369		-0.00935532	0.00812989	0.249843	A	0.4014	0.0014	0.0073	0.8486
rs2927688	5	39317659	0.0920313	A	0.560984	-0.0017	0.008181	0.835386		0.00933978	0.00818089	0.253596	A	0.6018	-0.0035	0.0081	0.6684
rs187452	5	39310443	0.0907028	T	0.44171	0.0017	0.008255	0.836841		-0.00965236	0.00825489	0.242287	T	0.4014	0.0014	0.0073	0.8513
rs12654377	5	39112707	0.0151144	T	0.576445	-0.0017	0.008277	0.837269		0.00504985	0.00827689	0.541786	T	0.5903	-0.0019	0.0073	0.7928
rs6869300	5	39112021	0.0150078	T	0.422866	0.0017	0.008364	0.838938		-0.00491442	0.00836388	0.556817	T	0.4091	0.0021	0.0073	0.7777
rs10061822	5	39113637	0.0152541	T	0.464648	-0.0017	0.008386	0.839355		0.00548414	0.00838588	0.513129	T	0.5239	-0.007	0.0072	0.3319
rs533654	5	38877966	9.01092e-05	A	0.375394	-0.0017	0.008466	0.840852		-0.00325058	0.00846588	0.701006	A	0.4049	-0.0116	0.0073	0.112
rs11740535	5	39101939	0.0147946	A	0.576698	-0.0016	0.008102	0.84345		0.00473436	0.00810189	0.558984	A	0.5909	-0.0024	0.0073	0.7465
rs1025326	5	39098512	0.0153811	A	0.422525	0.0016	0.008254	0.846297		-0.00485433	0.00825389	0.556448	A	0.4123	0.004	0.0089	0.6559
rs2161612	5	39107100	0.0149469	A	0.576499	-0.0016	0.008378	0.848544		0.00503144	0.00837788	0.548131	A	0.5903	-0.0019	0.0073	0.7944
rs6451438	5	39637565	0.00109212	T	0.767736	-0.0019	0.009978	0.848981		-0.00214148	0.00997786	0.830061	T	0.7482	-0.0177	0.0083	0.03169
rs35502738	5	39629430	0.00566783	A	0.243645	0.0019	0.010039	0.849888		0.00505745	0.0100388	0.614411	A	0.2337	0.0188	0.0085	0.02669
rs6451443	5	39661710	0.00652249	A	0.738019	0.0017	0.008996	0.850114		0.000203878	0.00899589	0.981919	A	0.7464	-0.0144	0.0082	0.07977
rs357254	5	38907746	0.0024084	T	0.339083	0.0016	0.00901	0.859052		-0.00863754	0.00900987	0.337722	T	0.345	-0.0066	0.0075	0.3783
rs395157	5	38867732	0.00902826	T	0.469329	-0.0014	0.007884	0.859057		-0.00863059	0.0078839	0.273643	T	0.4829	0.0084	0.0072	0.2395
rs248345	5	39318215	0.0923272	T	0.439186	0.0014	0.00804	0.861764		-0.00925518	0.0080399	0.249668	T	0.4026	0.0002	0.0073	0.9806
rs1239346	5	38861514	0.00946201	A	0.53063	0.0014	0.008069	0.862256		0.00914953	0.00806889	0.256825	A	0.5116	-0.0119	0.008	0.1396
rs357255	5	38908232	0.00239615	T	0.66081	-0.0014	0.008069	0.862256		0.00762201	0.0080689	0.344855	T	0.6548	0.0066	0.0075	0.3758
rs155380	5	39321901	0.0923272	T	0.43913	0.0014	0.008364	0.867068		-0.00980386	0.00836388	0.241131	T	0.4024	0.0002	0.0073	0.9795
rs155378	5	39320143	0.0923095	T	0.439177	0.0014	0.008381	0.867335		-0.00985519	0.00838088	0.239629	T	0.403	0.0001	0.0073	0.9896
rs3849775	5	39438724	0.0271043	T	0.599961	0.0014	0.008431	0.868115		-0.000799203	0.00843088	0.924478	T	0.6264	-0.0082	0.0078	0.2946
rs261754	5	39324300	0.0926667	A	0.439164	0.0013	0.007973	0.870479		-0.00928368	0.0079729	0.24426	A	0.403	0.0002	0.0073	0.9818
rs1967196	5	39555144	0.0221227	A	0.271671	-0.0014	0.008604	0.870743		-0.0119259	0.0086039	0.165716	A	0.2704	0.0023	0.0081	0.7777
rs2910944	5	39520600	0.0131298	A	0.678288	-0.0014	0.00864	0.871277		0.00834623	0.00863988	0.334038	A	0.6916	-0.002	0.0078	0.7985
rs261755	5	39323134	0.0923064	A	0.560877	-0.0013	0.008039	0.871533		0.00934936	0.00803889	0.244823	A	0.5976	-0.0003	0.0073	0.9652
rs62358706	5	39152188	0.0106892	A	0.114193	-0.002	0.013105	0.878703		0.0122508	0.0131048	0.349875	A	0.1679	-0.002	0.0124	0.8706
rs10078067	5	38916917	0.00632631	A	0.398889	0.0013	0.00862	0.880124		-0.00841245	0.00861987	0.329096	A	0.3902	-0.0057	0.0073	0.436
rs2910949	5	39522481	0.0131782	T	0.678192	-0.0013	0.008683	0.880987		0.00848536	0.00868288	0.328444	T	0.6914	-0.0018	0.0078	0.8137
rs13170340	5	38914598	0.00632375	A	0.398895	0.0013	0.008683	0.880987		-0.00833577	0.00868287	0.337043	A	0.3894	-0.0055	0.0073	0.4495
rs72747526	5	39783662	0.000806477	A	0.314755	0.0013	0.008951	0.884525		0.00179598	0.00895087	0.840974	A	0.2751	0.0131	0.008	0.1006
rs2937442	5	38862585	0.00969755	T	0.469359	-0.0011	0.007594	0.884828		-0.00771308	0.00759391	0.309776	T	0.4831	0.0085	0.0072	0.2379
rs174432	5	39326283	0.0919896	T	0.436884	0.0011	0.00791	0.889399		-0.00916687	0.0079099	0.246492	T	0.4015	0.0018	0.0073	0.8066
rs72747527	5	39785489	0.00328607	T	0.351535	-0.0011	0.008097	0.891938		-0.0039372	0.0080969	0.626783	T	0.3027	0.0111	0.0078	0.1529
rs80219778	5	39083117	0.0173087	T	0.85835	-0.0016	0.012221	0.895837		-0.0143307	0.0122208	0.240936	T	0.8826	-0.0056	0.0112	0.6176
rs7733086	5	39634210	0.00580736	A	0.245048	0.0011	0.009169	0.904507		0.00404342	0.00916888	0.659217	A	0.2619	0.0118	0.0117	0.3162
rs4957497	5	39659703	0.00163588	A	0.230171	0.0011	0.009276	0.905604		0.00175987	0.00927588	0.849524	A	0.2493	0.0182	0.0083	0.02726
rs6451442	5	39660734	0.0016217	A	0.230183	0.0011	0.009276	0.905604		0.00174775	0.00927588	0.850549	A	0.2493	0.0184	0.0083	0.02622
rs10941453	5	39661360	0.00159579	A	0.769808	-0.0011	0.009312	0.905967		-0.0017635	0.00931188	0.849793	A	0.7507	-0.0184	0.0083	0.026
rs72747532	5	39796929	0.00316878	A	0.35198	-0.001	0.009096	0.912458		-0.00413228	0.00909586	0.649611	A	0.3127	0.0097	0.0094	0.3048
rs6867304	5	39585188	5.21199e-06	A	0.78121	0.0011	0.010006	0.912462		-0.00204011	0.0100059	0.838438	A	0.7843	-0.0142	0.0087	0.1033
rs1501702	5	39543680	0.0127972	T	0.679212	-0.001	0.009138	0.912859		0.00871654	0.00913786	0.340138	T	0.6918	-0.0018	0.0078	0.8173
rs1501701	5	39543706	0.0127716	T	0.679213	-0.001	0.009138	0.912859		0.00870175	0.00913786	0.340958	T	0.6918	-0.0018	0.0078	0.8187
rs2962480	5	39544188	0.0127808	T	0.320764	0.0009	0.00846	0.915278		-0.00818648	0.00845989	0.333204	T	0.3082	0.0017	0.0078	0.8249
rs111452589	5	39126990	0.0290696	A	0.134573	0.0013	0.012341	0.916106		-0.0135187	0.0123408	0.273322	A	0.1253	-0.0153	0.0111	0.1678
rs4957495	5	39659491	0.00162349	T	0.230177	0.001	0.009687	0.91778		0.001682	0.00968687	0.86215	T	0.2493	0.0183	0.0083	0.02671
rs980306	5	39816835	0.00102411	T	0.313302	-0.0009	0.009915	0.927674		0.00106727	0.00991482	0.914278	T	0.2751	0.0085	0.008	0.2877
rs56345442	5	39334777	0.0934749	C	0.563374	-0.0007	0.007982	0.930117		0.00969913	0.0079819	0.224312	C	0.5999	-0.0029	0.0081	0.72
rs989248	5	39526442	0.0127967	A	0.679167	-0.0007	0.007982	0.930117		0.00759769	0.00798191	0.341166	A	0.6921	-0.0019	0.0078	0.8101
rs10447142	5	39819046	0.00103753	A	0.313303	-0.0007	0.007982	0.930117		0.000899692	0.00798191	0.910255	A	0.2751	0.0087	0.008	0.2753
rs72732727	5	38907651	0.00310751	A	0.163378	-0.001	0.011485	0.930616		0.0102355	0.0114848	0.37281	A	0.1377	0.0086	0.0104	0.4078
rs2910951	5	39525266	0.0129241	T	0.320814	0.0007	0.008099	0.931124		-0.00781387	0.0080989	0.334642	T	0.3076	0.0015	0.0078	0.8455
rs10462001	5	39334522	0.0931574	T	0.436535	0.0007	0.008769	0.936375		-0.0103352	0.00876886	0.23855	T	0.4014	-0.0002	0.0074	0.9793
rs7736054	5	39820876	0.000996054	T	0.686672	0.0007	0.008846	0.936928		-0.00125478	0.00884587	0.887199	T	0.7248	-0.0087	0.008	0.2744
rs17194068	5	39821317	0.000979139	A	0.686668	0.0007	0.008924	0.937478		-0.00124485	0.00892387	0.889057	A	0.7248	-0.0088	0.008	0.2707
rs72747555	5	39819907	0.00103753	T	0.686685	0.0007	0.008924	0.937478		-0.00124193	0.00892387	0.889316	T	0.7249	-0.0086	0.008	0.2807
rs407999	5	38905363	0.00238391	A	0.340748	0.0007	0.009088	0.938604		-0.00952155	0.00908786	0.294767	A	0.345	-0.0065	0.0075	0.3854
rs1846984	5	38897512	0.00244364	C	0.659155	-0.0007	0.009173	0.939172		0.00946587	0.00917285	0.302098	C	0.6562	0.0068	0.0075	0.367
rs10461727	5	39585449	0.000113177	T	0.794813	-0.0007	0.009741	0.942712		-0.00405382	0.00974087	0.677289	T	0.794	-0.0144	0.0088	0.1015
rs72745623	5	39743954	0.00119938	A	0.681498	-0.0006	0.009051	0.947146		-0.00184566	0.00905086	0.838415	A	0.7213	-0.0142	0.008	0.0738
rs2910942	5	39513365	0.0131093	C	0.67924	-0.0006	0.009286	0.948482		0.00940696	0.00928585	0.31104	C	0.6915	-0.0024	0.0078	0.757
rs3909466	5	39512377	0.0131936	T	0.320729	0.0006	0.009286	0.948482		-0.0093921	0.00928585	0.311805	T	0.3084	0.0026	0.0078	0.7424
rs1106070	5	39593093	0.000114539	C	0.794808	-0.0006	0.00954	0.949852		-0.00375067	0.00953988	0.694204	C	0.7941	-0.0157	0.0088	0.0751
rs56312432	5	39191206	0.0122717	T	0.117927	0.0007	0.011453	0.951264		0.00764096	0.0114529	0.504666	T	0.1491	-0.0031	0.0103	0.766
rs72745634	5	39754906	0.0039082	C	0.64458	-0.0004	0.006854	0.953462		0.00115504	0.00685394	0.866172	C	0.6936	-0.0126	0.0077	0.1046
rs72745635	5	39755018	0.00384862	T	0.355419	0.0004	0.006854	0.953462		-0.00110081	0.00685394	0.8724	T	0.3063	0.0128	0.0077	0.09856
rs72745636	5	39755071	0.00384862	A	0.64458	-0.0004	0.006854	0.953462		0.00110082	0.00685394	0.8724	A	0.6937	-0.0128	0.0077	0.09937
rs72745637	5	39755098	0.00384862	T	0.64458	-0.0004	0.006854	0.953462		0.00110082	0.00685394	0.8724	T	0.6937	-0.0128	0.0077	0.09973
rs55920409	5	39814756	0.000914519	T	0.685065	-0.0006	0.010281	0.953462		-0.00095326	0.0102808	0.926124	T	0.724	-0.0107	0.008	0.1803
rs357260	5	38917574	0.00517041	A	0.643309	-0.0004	0.006967	0.954216		0.00530204	0.00696693	0.44664	A	0.6314	0.0069	0.0074	0.3527
rs56207867	5	39757518	0.00392021	T	0.644578	-0.0004	0.006967	0.954216		0.00121738	0.00696693	0.861286	T	0.6936	-0.0125	0.0077	0.1073
rs72745699	5	39756853	0.0039351	A	0.644579	-0.0004	0.006967	0.954216		0.00120887	0.00696693	0.862246	A	0.6936	-0.0127	0.0077	0.1007
rs357268	5	38899941	0.00240055	T	0.342917	0.0004	0.007086	0.954984		-0.00654707	0.00708593	0.355511	T	0.3437	-0.007	0.0075	0.3509
rs77541369	5	39753952	0.00121086	A	0.681509	-0.0004	0.007086	0.954984		-0.00118539	0.00708593	0.867144	A	0.7211	-0.014	0.008	0.07946
rs10512715	5	39816121	0.00102705	C	0.686703	0.0004	0.007212	0.95577		-0.000920436	0.00721193	0.898444	C	0.7249	-0.0088	0.008	0.2722
rs9686876	5	39594441	0.000114539	A	0.205123	0.0006	0.011448	0.958201		0.0041242	0.0114478	0.718651	A	0.2058	0.0156	0.0088	0.07736
rs4957481	5	39584339	0.000125924	T	0.205107	0.0004	0.007957	0.959907		0.00255963	0.00795693	0.747691	T	0.2056	0.0146	0.0088	0.09917
rs4957482	5	39584645	9.89035e-05	T	0.205113	0.0006	0.011936	0.959909		0.00412569	0.0119358	0.7296	T	0.2058	0.0148	0.0088	0.09496
rs379408	5	38905436	0.00236878	T	0.340681	0.0004	0.008136	0.960788		-0.00882536	0.0081359	0.278036	T	0.345	-0.0065	0.0075	0.386
rs427262	5	38889435	0.00240637	A	0.658516	0.0004	0.008328	0.961692		0.00985449	0.00832789	0.236686	A	0.6537	0.0054	0.0075	0.4687
rs7703694	5	39588084	0.000132475	A	0.20512	0.0004	0.008328	0.961692		0.00272167	0.00832792	0.74381	A	0.2056	0.0159	0.0088	0.07193
rs72745633	5	39752960	0.0039082	T	0.355019	0.0004	0.008755	0.963559		-0.00196599	0.00875487	0.822322	T	0.3064	0.0125	0.0077	0.107
rs72745630	5	39750736	0.00400288	A	0.644983	-0.0004	0.008755	0.963559		0.00188996	0.00875487	0.829085	A	0.6935	-0.0125	0.0077	0.1074
rs72745631	5	39750867	0.00400288	A	0.355018	0.0004	0.008755	0.963559		-0.00188996	0.00875487	0.829085	A	0.3065	0.0125	0.0077	0.1073
rs7709096	5	39649161	0.0081601	T	0.274731	0.0004	0.008995	0.96453		0.00132993	0.00899488	0.882458	T	0.2627	0.0156	0.0082	0.05553
rs78013830	5	39757995	0.0039351	A	0.355009	0.0003	0.007938	0.969853		-0.00178803	0.0079379	0.821783	A	0.3064	0.0126	0.0077	0.103
rs357262	5	38917904	0.00516407	C	0.643329	-0.0003	0.00954	0.974913		0.00814334	0.00953983	0.393319	C	0.6321	0.0059	0.0074	0.427
rs2910943	5	39519027	0.0137067	T	0.314772	0.0003	0.010119	0.976348		-0.00918791	0.0101188	0.363877	T	0.3007	0.0016	0.0079	0.8369
rs72747505	5	39760866	0.00393766	T	0.355045	0.0001	0.004267	0.981303		-0.000498682	0.00426698	0.906963	T	0.3065	0.0123	0.0077	0.112
rs1239339	5	38905985	0.00234936	T	0.658816	0.0001	0.005508	0.985515		0.00429755	0.00550797	0.435248	T	0.6548	0.0066	0.0075	0.3779
rs357293	5	38923171	0.00524154	T	0.35679	-0.0001	0.006746	0.988173		-0.00546897	0.00674594	0.417535	T	0.3674	-0.0064	0.0074	0.3881
rs1119494	5	39088646	0.00294976	T	0.283505	0.0001	0.00903	0.991164		-0.0277736	0.00902987	0.00209977	T	0.3078	-0.0031	0.0086	0.7223
rs195230	5	39188596	0.0247431	T	0.747591	5e-05	0.009627	0.995856		0.0033709	0.00962686	0.726222	T	0.7566	0.0063	0.0103	0.5415
rs6883550	5	39779587	0.012099	T	0.144935	-5e-05	0.011549	0.996546		0.0133497	0.0115488	0.247708	T	0.2047	0.011	0.0089	0.2155
rs696747	5	39213415	0.000855592	A	0.090453	5e-05	0.014061	0.997163		-0.039872	0.0140608	0.00457281	A	0.1365	-0.0094	0.0118	0.4243
rs1239334	5	38904363	0.00240074	T	0.658646	0	0.007193	1		0.0071659	0.00719293	0.319133	T	0.6548	0.0067	0.0075	0.3736
rs1112251	5	39745455	0.0150022	T	0.465577	0	0.006851	1		0.00260814	0.00685093	0.703427	T	0.4611	0.0009	0.0072	0.9013

## Sheet: TableS4
Table S4: Results from conditional GWAS analysis on circulating C9, conditioned on rs10512702, rs261753 and rs358501, aligned with GWAS results for fracture at any bone site
Chr=chromosome, bp=base pair in hg38, EA=effect allele, EAF = effect allele frequency, P = non-adjusted p-value, bC= conditional beta, bC_se = SE for conditional beta, pC= p-value for conditional analysis
			R2 with pQTL	GCTA-COJO conditional results for ciculating C9									GWAS results for fracture at any bone site (Morris et. al.)
						Unconditional results				Conditional results
SNP	Chr	bp	rs835703	EA	EAF	Beta	SE	P		bC	bC_se	pC	EA	EAF	Beta	SE	P
rs835703	5	39362581	1	G	0.611199	0.0844	0.008373	6.7713e-24		0.0983944	0.00838493	8.46449e-32	G	0.596915	0.031882	0.00667	1.8e-06
rs700233	5	39364554	0.969124	G	0.612585	0.0842	0.008367	8.0226e-24		0.0986492	0.00837884	5.33946e-32	G	0.603722	0.032789	0.006683	8.9e-07
rs700229	5	39362039	0.99917	C	0.610569	0.0841	0.008374	9.86378e-24		0.0980859	0.00838585	1.32664e-31	C	0.596796	0.031972	0.00667	1.7e-06
rs835220	5	39359773	0.998284	G	0.610982	0.0838	0.008369	1.33443e-23		0.0977153	0.00838075	2.05276e-31	G	0.59688	0.032232	0.006674	1.4e-06
rs700230	5	39362073	0.999314	C	0.610982	0.0838	0.00837	1.35067e-23		0.0977865	0.00838175	1.88822e-31	C	0.596812	0.032009	0.00667	1.6e-06
rs700226	5	39361556	0.998579	A	0.610024	0.0832	0.008366	2.65133e-23		0.097132	0.00837759	4.40597e-31	A	0.59678	0.031965	0.006671	1.7e-06
rs10512696	5	39423907	0.624617	C	0.627082	0.0818	0.008431	2.94809e-22		0.0944019	0.00844209	4.97861e-29	C	0.613703	0.025296	0.006766	0.00017
rs700231	5	39364339	0.967845	T	0.608298	0.0809	0.00835	3.37043e-22		0.0961703	0.00836094	1.28408e-30	T	0.58857	0.030638	0.006647	4e-06
rs1362800	5	39378115	0.956154	C	0.60844	0.0806	0.008358	5.2394e-22		0.095813	0.00836887	2.38591e-30	C	0.58891	0.030178	0.006657	5.5e-06
rs835222	5	39362167	0.991462	G	0.602824	0.0804	0.008343	5.58919e-22		0.0946652	0.00835385	9.1182e-30	G	0.595457	0.032786	0.006667	8.9e-07
rs700224	5	39360527	0.990332	A	0.602866	0.0804	0.008344	5.65241e-22		0.0946042	0.00835485	1.00655e-29	A	0.595855	0.03274	0.006673	9.4e-07
rs700225	5	39360533	0.990022	A	0.602866	0.0804	0.008344	5.65241e-22		0.0945759	0.00835485	1.04616e-29	A	0.59588	0.032648	0.006674	1e-06
rs835221	5	39361155	0.990347	C	0.602845	0.0804	0.008344	5.65241e-22		0.0945289	0.00835485	1.11552e-29	C	0.595786	0.032921	0.006669	8e-07
rs700222	5	39360482	0.990955	C	0.602868	0.0804	0.008345	5.71631e-22		0.0945651	0.00835585	1.07836e-29	C	0.59582	0.032943	0.006673	7.9e-07
rs700235	5	39367718	0.960301	A	0.608491	0.0804	0.00836	6.76312e-22		0.0956918	0.00837082	2.9072e-30	A	0.589186	0.030347	0.006654	5.1e-06
rs696767	5	39370475	0.959705	C	0.60843	0.0804	0.008361	6.83914e-22		0.0956861	0.00837182	2.97686e-30	C	0.588904	0.030754	0.006654	3.7e-06
rs700234	5	39367548	0.961939	A	0.608501	0.0804	0.008361	6.83914e-22		0.0956211	0.00837182	3.25484e-30	A	0.588939	0.030617	0.006652	4.1e-06
rs835223	5	39381357	0.953566	C	0.608654	0.0804	0.008374	7.90601e-22		0.095637	0.00838484	3.90475e-30	C	0.589052	0.030444	0.006662	4.7e-06
rs700227	5	39361802	0.991139	C	0.601903	0.0798	0.008335	1.02763e-21		0.093991	0.00834569	2.01595e-29	C	0.595476	0.032785	0.006668	8.8e-07
rs835218	5	39359323	0.990978	A	0.601872	0.0798	0.008336	1.03911e-21		0.0939628	0.00834669	2.12725e-29	A	0.595619	0.033028	0.006671	7.4e-07
rs700232	5	39364358	0.988205	G	0.601839	0.0796	0.008327	1.18596e-21		0.0939223	0.00833762	1.95629e-29	G	0.595264	0.032658	0.006663	9.6e-07
rs700236	5	39367739	0.960301	A	0.607529	0.0798	0.008356	1.29666e-21		0.0950851	0.00836666	6.26314e-30	A	0.589214	0.030295	0.006655	5.2e-06
rs700237	5	39368176	0.960954	A	0.607518	0.0798	0.008356	1.29666e-21		0.0950066	0.00836666	6.97363e-30	A	0.588955	0.030498	0.006653	4.5e-06
rs700238	5	39369103	0.960159	C	0.607534	0.0798	0.00836	1.35512e-21		0.0949856	0.00837067	7.63668e-30	C	0.588749	0.030714	0.006653	3.8e-06
rs835214	5	39358557	0.976972	T	0.59893	0.0786	0.008325	3.67686e-21		0.0931456	0.00833538	5.42159e-29	T	0.597107	0.033438	0.006678	5.9e-07
rs11951093	5	39421736	0.828505	G	0.611856	0.0791	0.008398	4.55798e-21		0.0943698	0.00840848	3.13812e-29	G	0.59097	0.031577	0.006692	2.3e-06
rs35969577	5	39401384	0.851628	G	0.608205	0.0785	0.008374	6.96669e-21		0.0941029	0.00838433	3.12074e-29	G	0.588886	0.031639	0.006661	1.9e-06
rs12153248	5	39400305	0.851839	C	0.60822	0.0785	0.008379	7.34594e-21		0.0941219	0.00838933	3.28077e-29	C	0.588893	0.031703	0.00666	1.8e-06
rs1421095	5	39355648	0.862811	G	0.649657	0.0792	0.008561	2.21871e-20		0.0943059	0.00857126	3.71385e-28	G	0.62574	0.028963	0.006758	1.8e-05
rs700242	5	39384888	0.935994	A	0.607687	0.0759	0.00835	9.92028e-20		0.0911158	0.00835962	1.15874e-27	A	0.590897	0.030556	0.006671	4.3e-06
rs700221	5	39357175	0.961222	A	0.605485	0.0742	0.008341	5.79917e-19		0.0891967	0.0083502	1.23601e-26	A	0.597966	0.032346	0.006678	1.3e-06
rs700220	5	39356591	0.91462	G	0.638028	0.0751	0.008504	1.03616e-18		0.0902006	0.00851329	3.13416e-26	G	0.612907	0.030495	0.006717	5.7e-06
rs1421094	5	39355591	0.853378	G	0.640543	0.0751	0.008506	1.05557e-18		0.090427	0.00851526	2.42112e-26	G	0.624092	0.029251	0.006746	1.4e-05
rs11959928	5	39397132	0.80266	T	0.602509	0.0723	0.008356	5.03987e-18		0.0885186	0.00836477	3.59951e-26	T	0.575779	0.030463	0.006654	4e-06
rs10062079	5	39393733	0.814825	G	0.602678	0.0723	0.008361	5.27364e-18		0.0882652	0.00836977	5.31664e-26	G	0.577038	0.030381	0.006639	4e-06
rs2542713	5	39385641	0.882028	A	0.399501	-0.0715	0.008331	9.29114e-18		-0.0870443	0.00833956	1.67132e-25	A	0.422726	-0.028453	0.006645	1.6e-05
rs1818782	5	39424628	0.278431	A	0.340674	0.0735	0.008621	1.51898e-17		0.0879039	0.00862976	2.28675e-24	A	0.344013	0.029479	0.006926	2.4e-05
rs700239	5	39373689	0.0765965	C	0.095301	0.1162	0.013744	2.8005e-17		0.110135	0.0137574	1.18938e-15	C	0.103826	0.002909	0.010766	0.9
rs700219	5	39356000	0.901887	G	0.629992	0.0715	0.008458	2.82613e-17		0.0867815	0.00846644	1.18269e-24	G	0.612313	0.031551	0.006716	2.7e-06
rs835219	5	39359403	0.0750918	C	0.0872	0.118	0.014326	1.76919e-16		0.112192	0.0143393	5.11244e-15	C	0.10264	0.005906	0.010841	0.69
rs2897020	5	39257884	0.0210231	T	0.817829	-0.0816	0.01043	5.13395e-15		-0.0405459	0.0104386	0.000102662	T	0.802472	-0.008211	0.008196	0.31
rs1362811	5	39254765	0.0207514	T	0.817718	-0.0812	0.010428	6.87667e-15		-0.0399963	0.0104366	0.000126935	T	0.802602	-0.007609	0.008203	0.35
rs1362812	5	39255009	0.0207559	T	0.817709	-0.0812	0.010428	6.87667e-15		-0.0400093	0.0104366	0.000126295	T	0.802599	-0.007625	0.008203	0.35
rs66913031	5	39255259	0.0207559	G	0.817718	-0.0812	0.010428	6.87667e-15		-0.0400101	0.0104366	0.000126256	G	0.802598	-0.00763	0.008203	0.35
rs72736566	5	39255205	0.0207514	T	0.817718	-0.0812	0.010428	6.87667e-15		-0.0399963	0.0104366	0.000126935	T	0.802599	-0.007619	0.008203	0.35
rs13356837	5	39253542	0.0207559	T	0.817746	-0.0812	0.01043	6.95838e-15		-0.0399786	0.0104386	0.000128195	T	0.802617	-0.007564	0.008203	0.35
rs13357312	5	39253922	0.0206423	T	0.817726	-0.0812	0.01043	6.95838e-15		-0.0399664	0.0104386	0.000128809	T	0.802722	-0.007759	0.008205	0.34
rs7720690	5	39253160	0.0210379	T	0.817746	-0.0812	0.01043	6.95838e-15		-0.0400076	0.0104386	0.000126756	T	0.802969	-0.007534	0.008215	0.36
rs12653910	5	39252125	0.0206729	T	0.817756	-0.0812	0.010431	6.99958e-15		-0.0399632	0.0104396	0.000129162	T	0.802625	-0.007557	0.008204	0.35
rs391228	5	39249909	0.0206423	G	0.182243	0.0812	0.010431	6.99958e-15		0.0400725	0.0104396	0.000123775	G	0.197389	0.007481	0.008211	0.36
rs391230	5	39249907	0.0206794	G	0.182243	0.0812	0.010431	6.99958e-15		0.0400842	0.0104396	0.000123213	G	0.19748	0.00734	0.008211	0.37
rs4957164	5	39250499	0.0207223	G	0.817757	-0.0812	0.010431	6.99958e-15		-0.0399531	0.0104396	0.000129668	G	0.802593	-0.00757	0.008205	0.35
rs4957165	5	39250534	0.0207223	C	0.817761	-0.0812	0.010431	6.99958e-15		-0.0399535	0.0104396	0.00012965	C	0.802592	-0.007569	0.008205	0.35
rs4957168	5	39250735	0.0207223	T	0.817758	-0.0812	0.010431	6.99958e-15		-0.0399532	0.0104396	0.000129663	T	0.802621	-0.007573	0.008204	0.35
rs4957169	5	39251001	0.0207223	C	0.817758	-0.0812	0.010431	6.99958e-15		-0.0399532	0.0104396	0.000129663	C	0.802629	-0.007569	0.008205	0.35
rs6896829	5	39257398	0.0208662	A	0.817717	-0.0812	0.010431	6.99958e-15		-0.0399977	0.0104396	0.000127439	A	0.802553	-0.00778	0.008201	0.34
rs7704780	5	39250235	0.0207749	T	0.817757	-0.0812	0.010431	6.99958e-15		-0.0399248	0.0104396	0.000131105	T	0.802636	-0.007573	0.008206	0.35
rs7715266	5	39254131	0.0207514	A	0.817717	-0.0812	0.010431	6.99958e-15		-0.0399725	0.0104396	0.000128692	A	0.802606	-0.007623	0.008203	0.35
rs7726449	5	39250441	0.0207223	A	0.817757	-0.0812	0.010431	6.99958e-15		-0.0399531	0.0104396	0.000129668	A	0.802592	-0.00757	0.008205	0.35
rs12659558	5	39251890	0.0206729	C	0.817746	-0.0812	0.010432	7.04101e-15		-0.0399544	0.0104406	0.000129797	C	0.802625	-0.007558	0.008204	0.35
rs13355573	5	39251587	0.0206729	T	0.817746	-0.0812	0.010432	7.04101e-15		-0.0399544	0.0104406	0.000129797	T	0.802625	-0.007556	0.008204	0.35
rs1362810	5	39252535	0.0206729	A	0.817756	-0.0812	0.010432	7.04101e-15		-0.0399553	0.0104406	0.000129753	A	0.802633	-0.007578	0.008204	0.35
rs7720405	5	39253011	0.0206975	T	0.817756	-0.0812	0.010432	7.04101e-15		-0.0399629	0.0104406	0.000129368	T	0.80262	-0.007522	0.008203	0.35
rs96436	5	39256708	0.0209081	G	0.182292	0.0812	0.010438	7.29454e-15		0.0399604	0.0104466	0.000130658	G	0.197558	0.00742	0.0082	0.36
rs7700754	5	39253022	0.0206975	G	0.817328	-0.0811	0.010427	7.37474e-15		-0.0398649	0.0104355	0.000133394	G	0.80262	-0.007522	0.008203	0.35
rs261742	5	39251880	0.0207123	G	0.182268	0.0812	0.010441	7.42453e-15		0.0399087	0.0104496	0.000133902	G	0.197545	0.007266	0.008201	0.37
rs187877	5	39237490	0.0150289	A	0.179439	0.0815	0.010531	1.00158e-14		0.0415682	0.0105396	8.01331e-05	A	0.186432	0.007367	0.008399	0.38
rs10461725	5	39437129	0.213608	G	0.344031	0.0657	0.008615	2.41712e-14		0.0795834	0.008622	2.69941e-20	G	0.344246	0.03207	0.006922	3.7e-06
rs10039316	5	39259178	0.0216618	T	0.819656	-0.0798	0.010488	2.76876e-14		-0.0387222	0.0104962	0.000225	T	0.803829	-0.007368	0.008228	0.37
rs6882168	5	39402647	0.309312	C	0.659441	-0.0636	0.008591	1.33045e-13		-0.0803831	0.0085975	8.79946e-21	C	0.660813	-0.02357	0.006933	0.00064
rs151173403	5	39279104	0.00374852	T	0.913549	-0.1017	0.014321	1.23446e-12		-0.0653311	0.0143307	5.14448e-06	T	0.900129	0.016836	0.010909	0.12
rs12548569	5	39277029	0.00374096	A	0.913549	-0.1017	0.014322	1.2389e-12		-0.0652859	0.0143317	5.23005e-06	A	0.900132	0.016835	0.010909	0.12
rs111675464	5	39276043	0.00374096	C	0.913549	-0.1017	0.014323	1.24335e-12		-0.0652809	0.0143327	5.24682e-06	C	0.900137	0.016911	0.010909	0.12
rs55654255	5	39273262	0.00378595	G	0.913549	-0.1017	0.014326	1.2568e-12		-0.0652857	0.0143357	5.26215e-06	G	0.899996	0.016941	0.01091	0.12
rs16868511	5	39266520	0.00381688	G	0.913548	-0.1017	0.014329	1.27039e-12		-0.0651663	0.0143387	5.49945e-06	G	0.90021	0.017206	0.010922	0.11
rs12655171	5	39263661	0.00376588	C	0.913634	-0.1015	0.01433	1.41023e-12		-0.0650724	0.0143397	5.68116e-06	C	0.900174	0.017975	0.01092	0.097
rs113658241	5	39303587	0.00377636	G	0.913821	-0.1008	0.014351	2.15758e-12		-0.0644086	0.0143605	7.28784e-06	G	0.900071	0.016642	0.010908	0.12
rs78396624	5	39297741	0.00378098	A	0.91381	-0.1007	0.014341	2.18988e-12		-0.0643703	0.0143505	7.27179e-06	A	0.900106	0.016876	0.010907	0.12
rs75531320	5	39296310	0.00378098	C	0.913809	-0.1007	0.014342	2.19757e-12		-0.0643651	0.0143515	7.2949e-06	C	0.900106	0.016886	0.010907	0.12
rs56028249	5	39288529	0.00374852	A	0.913806	-0.1007	0.014348	2.24424e-12		-0.0642442	0.0143575	7.65557e-06	A	0.900124	0.016883	0.010908	0.12
rs79311110	5	39284415	0.00374852	T	0.913801	-0.1007	0.014351	2.26792e-12		-0.064228	0.0143605	7.72963e-06	T	0.900129	0.017002	0.010909	0.12
rs17383601	5	39283859	0.00374852	C	0.913801	-0.1007	0.014352	2.27587e-12		-0.0642229	0.0143615	7.75378e-06	C	0.900128	0.016921	0.010909	0.12
rs79803377	5	39310053	0.00345454	C	0.9125	-0.1	0.014276	2.47404e-12		-0.0635289	0.0142855	8.70385e-06	C	0.899178	0.01674	0.010867	0.12
rs77644597	5	39315315	0.00375129	G	0.91283	-0.0994	0.01429	3.50285e-12		-0.0630758	0.0142993	1.02846e-05	G	0.899333	0.016884	0.010874	0.12
rs75246119	5	39324416	0.00395866	C	0.910375	-0.0965	0.01412	8.24193e-12		-0.0606483	0.0141289	1.76678e-05	C	0.897831	0.014687	0.010812	0.17
rs78315252	5	39324979	0.00390027	A	0.910385	-0.0965	0.01412	8.24193e-12		-0.0606746	0.0141289	1.75198e-05	A	0.897783	0.014935	0.010811	0.16
rs77135842	5	39320675	0.00395137	A	0.910358	-0.0964	0.014125	8.80609e-12		-0.0605223	0.0141339	1.85163e-05	A	0.897809	0.014918	0.01081	0.16
rs155083	5	39327873	0.00407133	T	0.089688	0.0964	0.014141	9.29245e-12		0.0605376	0.0141499	1.88324e-05	T	0.102301	-0.014563	0.010829	0.18
rs696760	5	39333494	0.00410119	C	0.089679	0.0962	0.014127	9.78329e-12		0.0604672	0.0141359	1.88939e-05	C	0.10235	-0.014338	0.010827	0.18
rs75600220	5	39256209	0.00115382	G	0.913206	-0.0945	0.014316	4.08377e-11		-0.053012	0.0143244	0.000214908	G	0.900561	0.015922	0.010937	0.14
rs12651746	5	39252520	0.00102448	G	0.913025	-0.0938	0.014299	5.38441e-11		-0.0522407	0.0143073	0.00026088	G	0.899097	0.013987	0.010859	0.19
rs12653957	5	39252330	0.00100333	T	0.913025	-0.0938	0.0143	5.401e-11		-0.0520456	0.0143083	0.000275352	T	0.899463	0.01476	0.01087	0.17
rs80161021	5	39257255	0.00104636	C	0.913025	-0.0935	0.014301	6.23451e-11		-0.0519399	0.0143092	0.000283621	C	0.900064	0.014409	0.010903	0.18
rs261743	5	39249988	0.00109253	A	0.086938	0.0935	0.014306	6.33046e-11		0.052059	0.0143142	0.000275967	A	0.100068	-0.015109	0.010899	0.16
rs6872083	5	39418421	0.244473	A	0.693172	-0.0566	0.00886	1.67782e-10		-0.0747221	0.008865	3.48956e-17	A	0.706434	-0.029528	0.007219	3.6e-05
rs146707311	5	39258480	0.00124163	T	0.914813	-0.0909	0.014412	2.84048e-10		-0.049674	0.0144197	0.000571323	T	0.901167	0.015616	0.010965	0.15
rs10035279	5	39408937	0.249468	T	0.676491	-0.0546	0.008696	3.41308e-10		-0.0727151	0.00870069	6.41177e-17	T	0.699382	-0.026643	0.00716	0.00016
rs10070876	5	39428975	0.164551	T	0.686164	-0.0554	0.008828	3.48541e-10		-0.0718811	0.00883283	4.02008e-16	T	0.702501	-0.032471	0.007163	5.1e-06
rs696747	5	39213415	0.000855592	A	0.090453	0.0865	0.014061	7.66242e-10		0.0465365	0.0140682	0.000939878	A	0.101418	-0.013867	0.010873	0.19
rs700187	5	39213615	0.000852301	T	0.090291	0.0864	0.014062	8.03582e-10		0.0465124	0.0140691	0.00094641	T	0.101417	-0.013901	0.010872	0.19
rs834518	5	39214344	0.000910829	G	0.090286	0.0864	0.014066	8.12474e-10		0.04656	0.0140731	0.000938204	G	0.101263	-0.014194	0.010877	0.18
rs696748	5	39213696	0.000852301	A	0.090282	0.0864	0.014069	8.19203e-10		0.0464745	0.0140761	0.000961171	A	0.101407	-0.013769	0.010873	0.19
rs11742556	5	39428399	0.194985	C	0.696246	-0.0546	0.008912	8.97932e-10		-0.0691471	0.00891664	8.84562e-15	C	0.719275	-0.033626	0.007298	3.5e-06
rs11746016	5	39428392	0.194985	T	0.696246	-0.0546	0.008912	8.97932e-10		-0.0691471	0.00891664	8.84562e-15	T	0.719276	-0.033624	0.007298	3.5e-06
rs12654688	5	39213241	0.000843781	T	0.909773	-0.0861	0.014066	9.29064e-10		-0.0463492	0.0140731	0.000989601	T	0.899479	0.013504	0.01092	0.2
rs56281328	5	39212599	0.000830162	C	0.909764	-0.0861	0.014068	9.34152e-10		-0.0464713	0.0140751	0.000961102	C	0.899476	0.013277	0.010924	0.21
rs3812040	5	39426020	0.194699	T	0.696222	-0.0544	0.008896	9.64916e-10		-0.0690912	0.0089006	8.32474e-15	T	0.719418	-0.03381	0.007308	3.2e-06
rs3812037	5	39426798	0.19422	T	0.696241	-0.0544	0.008898	9.73268e-10		-0.0689847	0.0089026	9.2744e-15	T	0.719274	-0.033577	0.007304	3.7e-06
rs6894035	5	39427712	0.194643	C	0.696252	-0.0544	0.008898	9.73268e-10		-0.0689635	0.0089026	9.44971e-15	C	0.719315	-0.033684	0.007301	3.4e-06
rs6894179	5	39427770	0.194643	C	0.69625	-0.0544	0.008898	9.73268e-10		-0.0689635	0.0089026	9.44994e-15	C	0.719304	-0.033586	0.007301	3.6e-06
rs6894407	5	39428023	0.194878	A	0.696253	-0.0544	0.008898	9.73268e-10		-0.068917	0.0089026	9.84691e-15	A	0.7193	-0.033601	0.0073	3.6e-06
rs7728088	5	39427049	0.194392	C	0.69625	-0.0544	0.008898	9.73268e-10		-0.0689385	0.0089026	9.66117e-15	C	0.719296	-0.03363	0.007303	3.6e-06
rs9292741	5	39427155	0.194392	A	0.69625	-0.0544	0.008898	9.73268e-10		-0.0689385	0.0089026	9.66117e-15	A	0.719319	-0.033614	0.007303	3.6e-06
rs3828651	5	39426451	0.194456	C	0.696243	-0.0544	0.008899	9.77469e-10		-0.0689987	0.0089036	9.22359e-15	C	0.719331	-0.033653	0.007305	3.5e-06
rs9292743	5	39427301	0.194398	T	0.696241	-0.0544	0.008906	1.00735e-09		-0.06894	0.0089106	1.01912e-14	T	0.719205	-0.033524	0.007302	3.8e-06
rs10076175	5	39428807	0.193376	A	0.695857	-0.054	0.008914	1.37922e-09		-0.0684122	0.00891854	1.70943e-14	A	0.718298	-0.033598	0.00729	3.5e-06
rs3733801	5	39376988	0.182232	C	0.885387	0.0749	0.012764	4.40907e-09		0.0644992	0.01277	4.39859e-07	C	0.88728	0.028317	0.010332	0.006
rs6865377	5	39429922	0.159528	C	0.692037	-0.0517	0.008879	5.78948e-09		-0.0678559	0.00888317	2.1941e-14	C	0.700153	-0.033137	0.007154	3e-06
rs6881804	5	39432484	0.16354	C	0.692524	-0.0513	0.008876	7.48649e-09		-0.067325	0.00888009	3.41417e-14	C	0.701561	-0.034287	0.007164	1.4e-06
rs6874904	5	39436829	0.161392	C	0.69209	-0.0513	0.008882	7.66219e-09		-0.0673326	0.0088861	3.52847e-14	C	0.700808	-0.035434	0.007168	6.5e-07
rs10079257	5	39432927	0.163005	T	0.692353	-0.051	0.008879	9.25259e-09		-0.0671157	0.00888305	4.17327e-14	T	0.701263	-0.034201	0.007161	1.5e-06
rs3897802	5	39434021	0.16156	C	0.69232	-0.0508	0.008855	9.64412e-09		-0.0668815	0.008859	4.36757e-14	C	0.700636	-0.034485	0.007158	1.2e-06
rs2887029	5	39435224	0.16094	T	0.691982	-0.0507	0.008857	1.0387e-08		-0.0667612	0.00886099	4.91045e-14	T	0.700632	-0.03512	0.007162	7.9e-07
rs3849767	5	39418446	0.231503	C	0.698861	-0.0507	0.008912	1.27816e-08		-0.0697122	0.00891596	5.33248e-15	C	0.718381	-0.028832	0.007309	6.1e-05
rs10941434	5	39432841	0.161797	A	0.692468	-0.0504	0.008876	1.36093e-08		-0.0666439	0.00887995	6.14347e-14	A	0.701065	-0.034124	0.007159	1.6e-06
rs10062979	5	39429049	0.163677	C	0.695839	-0.0503	0.008897	1.5713e-08		-0.0672955	0.00890092	4.01489e-14	C	0.704807	-0.032756	0.007177	4.1e-06
rs34793804	5	39422031	0.22814	G	0.697825	-0.0497	0.008898	2.32995e-08		-0.0684298	0.00890181	1.50411e-14	G	0.717995	-0.029635	0.007313	3.9e-05
rs3849769	5	39421279	0.229145	G	0.698003	-0.0496	0.008913	2.62295e-08		-0.0683601	0.0089168	1.7683e-14	G	0.717909	-0.029535	0.007312	4.1e-05
rs13179493	5	39426307	0.38302	T	0.730307	0.051	0.009221	3.18676e-08		0.0759194	0.00922488	1.87447e-16	T	0.707527	0.018695	0.00728	0.0094
rs6894755	5	39428210	0.194229	A	0.705921	-0.0494	0.00899	3.90723e-08		-0.0644589	0.00899374	7.6612e-13	A	0.721379	-0.033981	0.007314	2.6e-06
rs9292742	5	39427224	0.193767	A	0.705924	-0.0493	0.008993	4.20445e-08		-0.0643763	0.00899672	8.33479e-13	A	0.721359	-0.033918	0.007317	2.8e-06
rs3812039	5	39426327	0.193594	T	0.705917	-0.0493	0.008994	4.21897e-08		-0.0644306	0.00899772	8.02253e-13	T	0.721545	-0.034175	0.007322	2.4e-06
rs6894577	5	39428050	0.194257	C	0.705929	-0.0493	0.008998	4.27748e-08		-0.0643744	0.00900172	8.59323e-13	C	0.721437	-0.033951	0.007315	2.7e-06
rs35950587	5	39429785	0.0794346	C	0.841024	-0.0602	0.011093	5.73587e-08		-0.0745367	0.0110974	1.86033e-11	C	0.812999	-0.015706	0.008402	0.055
rs10067337	5	39343395	0.145151	A	0.449237	0.044	0.008154	6.80957e-08		0.0654218	0.0081572	1.05639e-15	A	0.418214	0.011687	0.006642	0.078
rs11739328	5	39419750	0.229913	G	0.707118	-0.0481	0.008964	8.0543e-08		-0.0675796	0.00896752	4.8445e-14	G	0.719821	-0.030195	0.007324	2.8e-05
rs7703879	5	39434349	0.0787073	G	0.840758	-0.0594	0.011073	8.12188e-08		-0.0733726	0.0110773	3.50318e-11	G	0.811704	-0.015734	0.008387	0.054
rs358504	5	39104603	0.00891206	C	0.152603	-0.0602	0.011339	1.10162e-07		-0.00107199	0.0113433	0.924709	C	0.216493	0.000148	0.007948	0.97
rs426102	5	39110076	0.00885324	A	0.151981	-0.0599	0.01136	1.34294e-07		-0.000728845	0.0113643	0.948863	A	0.216119	0.000621	0.007952	0.92
rs34525658	5	39427198	0.108353	C	0.849609	-0.0594	0.011327	1.57041e-07		-0.0709405	0.0113312	3.83381e-10	C	0.829363	-0.015345	0.00873	0.069
rs10077761	5	39436079	0.0909241	G	0.752447	-0.0497	0.009491	1.63615e-07		-0.0607989	0.00949457	1.5181e-10	G	0.770534	-0.033435	0.007843	2.2e-05
rs377022	5	39108309	0.0089695	A	0.152012	-0.0594	0.011352	1.6718e-07		-0.000174851	0.0113562	0.987715	A	0.216169	1e-06	0.00795	0.98
rs10058075	5	39416294	0.207611	G	0.726515	-0.0476	0.009145	1.93965e-07		-0.066855	0.00914836	2.71411e-13	G	0.742397	-0.024901	0.0075	0.00067
rs12697392	5	39417846	0.20619	T	0.726385	-0.0476	0.009147	1.95157e-07		-0.0669036	0.00915037	2.64027e-13	T	0.742282	-0.024993	0.007508	0.00065
rs3844507	5	39397662	0.209129	T	0.726667	-0.0474	0.009158	2.26933e-07		-0.0668805	0.00916134	2.87124e-13	T	0.742422	-0.025458	0.007493	0.0005
rs3912071	5	39398370	0.209023	C	0.726668	-0.0473	0.00914	2.27844e-07		-0.0667795	0.00914332	2.80084e-13	C	0.742399	-0.025494	0.007493	0.00049
rs35896178	5	39403024	0.208228	C	0.726663	-0.0473	0.009158	2.40589e-07		-0.0665643	0.00916132	3.70862e-13	C	0.742426	-0.024879	0.007498	0.00068
rs6874610	5	39436460	0.160681	G	0.701664	-0.0461	0.008938	2.4993e-07		-0.0626332	0.00894125	2.47024e-12	G	0.702948	-0.035835	0.007177	4.6e-07
rs6881340	5	39432347	0.162335	A	0.70224	-0.0461	0.008954	2.62526e-07		-0.0627677	0.00895725	2.42654e-12	A	0.703585	-0.034702	0.007173	9.9e-07
rs13153355	5	39400587	0.208888	G	0.732095	-0.0473	0.009211	2.81897e-07		-0.0669148	0.0092143	3.81248e-13	G	0.742409	-0.025061	0.007493	0.00061
rs35203560	5	39400701	0.208859	T	0.732109	-0.0473	0.009215	2.85258e-07		-0.0669131	0.0092183	3.9075e-13	T	0.742529	-0.025111	0.007495	0.0006
rs2367593	5	39435174	0.160858	C	0.701861	-0.0458	0.008944	3.04321e-07		-0.0623983	0.0089472	3.07931e-12	C	0.702599	-0.03533	0.007173	6.4e-07
rs62360066	5	39483488	0.0308727	A	0.864911	0.0603	0.011912	4.14615e-07		0.0447195	0.0119161	0.000174829	A	0.867824	-0.018763	0.009746	0.056
rs10941435	5	39432873	0.162229	C	0.702168	-0.0453	0.00896	4.28582e-07		-0.0619711	0.00896313	4.71192e-12	C	0.703378	-0.034728	0.007172	9.8e-07
rs10035891	5	39343667	0.145688	G	0.449491	0.0408	0.008137	5.32731e-07		0.0620021	0.00813973	2.59191e-14	G	0.417568	0.011537	0.006644	0.082
rs358505	5	39102936	0.00978124	C	0.156277	-0.0557	0.011237	7.16493e-07		0.00173133	0.0112407	0.877592	C	0.21915	-0.000538	0.007916	0.96
rs358502	5	39105104	0.00971946	G	0.156294	-0.0557	0.011245	7.29606e-07		0.00178373	0.0112487	0.874006	G	0.219271	-0.000452	0.007911	0.97
rs443378	5	39103786	0.00963676	A	0.156163	-0.0553	0.011231	8.48486e-07		0.00226379	0.0112347	0.840307	A	0.218968	-0.000203	0.007916	0.99
rs358503	5	39104831	0.00961744	G	0.156169	-0.0553	0.011236	8.58043e-07		0.00228754	0.0112397	0.838726	G	0.219028	-0.000151	0.007914	1
rs358510	5	39098080	0.009536	G	0.156165	-0.0551	0.011245	9.58583e-07		0.00222637	0.0112487	0.843105	G	0.218571	-0.000247	0.007938	0.99
rs358513	5	39097486	0.00943592	C	0.156169	-0.0551	0.011245	9.58583e-07		0.00216232	0.0112487	0.847563	C	0.218594	-0.000332	0.007938	0.98
rs358514	5	39097349	0.00955236	A	0.156169	-0.0551	0.011245	9.58583e-07		0.0021525	0.0112487	0.848247	A	0.218266	-0.000355	0.007942	0.98
rs358509	5	39099627	0.00954916	C	0.156175	-0.055	0.011236	9.83155e-07		0.00235779	0.0112396	0.833844	C	0.218719	-0.000348	0.007935	0.98
rs365862	5	39109051	0.00967444	A	0.155569	-0.0549	0.011278	1.12799e-06		0.00279523	0.0112816	0.804314	A	0.218629	-9.7e-05	0.007917	0.99
rs404122	5	39107353	0.00965351	T	0.155574	-0.0547	0.01124	1.13564e-06		0.0029888	0.0112436	0.790376	T	0.218663	-0.000264	0.007917	0.99
rs382753	5	39107883	0.00967021	A	0.155584	-0.0546	0.011271	1.27065e-06		0.0030675	0.0112746	0.785567	A	0.218693	-0.000201	0.007917	1
rs12657342	5	38901149	0.00294566	C	0.820756	-0.0507	0.010571	1.61752e-06		-0.0136312	0.0105742	0.197365	C	0.79215	0.012283	0.008162	0.13
rs34209642	5	39430941	0.0786873	G	0.85065	-0.0533	0.01139	2.87514e-06		-0.0685846	0.0113933	1.7472e-09	G	0.814869	-0.016585	0.008421	0.041
rs12516046	5	39439306	0.0144361	A	0.647742	-0.0394	0.008459	3.19667e-06		-0.0448353	0.00846142	1.16577e-07	A	0.640855	0.004835	0.006815	0.5
rs10941432	5	39359276	0.650416	G	0.485339	-0.0378	0.008144	3.45966e-06		-0.0535291	0.00814635	5.00003e-11	G	0.507065	-0.029975	0.006571	3.4e-06
rs3909471	5	39431936	0.0915688	G	0.76256	-0.0445	0.009595	3.52082e-06		-0.056414	0.00959778	4.15712e-09	G	0.773254	-0.032694	0.007868	3.2e-05
rs1971419	5	39361303	0.650373	G	0.485433	-0.0378	0.008152	3.53675e-06		-0.0535668	0.00815435	5.06173e-11	G	0.507632	-0.029485	0.006568	4.8e-06
rs3849774	5	39437622	0.0638356	A	0.630731	-0.0381	0.008428	6.16514e-06		-0.0488106	0.0084303	7.04262e-09	A	0.654652	-0.03363	0.007065	1.9e-06
rs11953839	5	39329438	0.113953	G	0.604018	0.0374	0.008308	6.74168e-06		0.0427614	0.00831024	2.66634e-07	G	0.594319	0.006642	0.00668	0.27
rs13169069	5	39743005	0.000641332	T	0.810135	0.0464	0.010363	7.55336e-06		0.0418645	0.0103658	5.37425e-05	T	0.774709	-0.005975	0.00788	0.44
rs1070306	5	39322461	0.112981	C	0.397889	-0.037	0.00831	8.48893e-06		-0.0424422	0.0083122	3.2903e-07	C	0.405919	-0.007244	0.006669	0.23
rs4957474	5	39362718	0.632645	C	0.48712	-0.0358	0.008137	1.08423e-05		-0.0529217	0.0081391	7.91738e-11	C	0.515789	-0.02831	0.006569	1.1e-05
rs696764	5	39342493	0.00153403	T	0.134344	0.0514	0.01179	1.30284e-05		0.023673	0.0117929	0.0447081	T	0.132499	-0.018359	0.009806	0.065
rs395967	5	38842959	0.00414448	C	0.588761	-0.0359	0.008247	1.34227e-05		-0.0171868	0.00824907	0.0372076	C	0.576656	0.00739	0.006629	0.26
rs2542710	5	39382261	0.617518	A	0.486482	-0.0354	0.008136	1.35498e-05		-0.0520893	0.00813805	1.54655e-10	A	0.514164	-0.028263	0.00657	1e-05
rs1494686	5	39225203	0.00376019	C	0.113292	0.0554	0.01277	1.43594e-05		0.0154897	0.0127732	0.225254	C	0.120611	-0.00173	0.010052	0.84
rs2542714	5	39222427	0.00373697	C	0.113331	0.0553	0.012758	1.46068e-05		0.0155732	0.0127611	0.222328	C	0.120673	-0.002482	0.010055	0.78
rs1046033	5	39372150	0.625884	A	0.487043	-0.0352	0.008138	1.52264e-05		-0.0521088	0.00814002	1.53797e-10	A	0.515635	-0.028361	0.006569	1e-05
rs7704942	5	39371493	0.626067	A	0.487029	-0.0352	0.008142	1.53739e-05		-0.0521153	0.00814402	1.56184e-10	A	0.515744	-0.028257	0.006569	1.1e-05
rs2686163	5	39378259	0.62522	T	0.487065	-0.0352	0.008146	1.55226e-05		-0.0521344	0.00814802	1.57001e-10	T	0.515482	-0.028286	0.00657	1.1e-05
rs2686162	5	39375082	0.62572	C	0.487032	-0.0352	0.008148	1.55974e-05		-0.0520984	0.00815002	1.63281e-10	C	0.515747	-0.028306	0.006569	1e-05
rs2738239	5	39375365	0.625857	T	0.487016	-0.0352	0.00815	1.56725e-05		-0.0520934	0.00815203	1.65626e-10	T	0.515625	-0.02841	0.006569	9.8e-06
rs2738238	5	39377418	0.624965	G	0.487452	-0.0351	0.008151	1.66068e-05		-0.052064	0.00815301	1.70434e-10	G	0.515645	-0.028352	0.00657	1e-05
rs387308	5	38843333	0.00411719	C	0.587926	-0.0355	0.00826	1.72486e-05		-0.0166189	0.00826202	0.0442744	C	0.576535	0.007371	0.006632	0.26
rs357286	5	38837861	0.00424081	G	0.587829	-0.0355	0.008264	1.74111e-05		-0.0166636	0.00826602	0.0438093	G	0.576393	0.007856	0.006622	0.23
rs4578	5	39373253	0.625765	C	0.487993	-0.0347	0.008146	2.04647e-05		-0.0516134	0.00814796	2.38085e-10	C	0.51576	-0.028265	0.006569	1.1e-05
rs3776522	5	39365124	0.631356	G	0.487931	-0.0347	0.008149	2.06088e-05		-0.0517963	0.00815096	2.08947e-10	G	0.515777	-0.028178	0.006566	1.2e-05
rs3812042	5	39370907	0.625793	G	0.487979	-0.0347	0.008164	2.1342e-05		-0.0517673	0.00816597	2.3066e-10	G	0.515575	-0.028516	0.006569	9.2e-06
rs1501742	5	38836704	0.00785108	A	0.808574	-0.0438	0.010324	2.21003e-05		-0.0157781	0.0103265	0.126531	A	0.804714	0.010598	0.008258	0.2
rs17361070	5	38838028	0.00801285	A	0.808556	-0.0438	0.010324	2.21003e-05		-0.0157603	0.0103265	0.126958	A	0.804815	0.011037	0.008258	0.18
rs2962495	5	39574354	0.0324318	A	0.212142	-0.0423	0.009982	2.25894e-05		-0.0505551	0.00998439	4.11823e-07	A	0.210837	0.011401	0.008121	0.19
rs16867780	5	38838063	0.00793167	G	0.808506	-0.0438	0.010344	2.29225e-05		-0.0157066	0.0103465	0.128997	G	0.804617	0.010673	0.008256	0.19
rs62354699	5	38842280	0.0078992	G	0.808567	-0.0435	0.010342	2.59758e-05		-0.0154046	0.0103444	0.136443	G	0.804821	0.010753	0.008262	0.19
rs62354698	5	38842260	0.00787497	C	0.808497	-0.0434	0.010338	2.69159e-05		-0.015316	0.0103404	0.13856	C	0.804705	0.010704	0.008261	0.19
rs59658589	5	38841241	0.00790302	A	0.808498	-0.0434	0.010339	2.69642e-05		-0.0153059	0.0103414	0.138856	A	0.804691	0.010718	0.008261	0.19
rs61495314	5	38841407	0.00789549	T	0.808497	-0.0434	0.010339	2.69642e-05		-0.0153462	0.0103414	0.13782	T	0.804742	0.010911	0.008261	0.18
rs62354697	5	38841701	0.00789549	T	0.808497	-0.0434	0.010339	2.69642e-05		-0.0153462	0.0103414	0.13782	T	0.804709	0.010793	0.00826	0.19
rs12518132	5	38840353	0.00790302	A	0.808498	-0.0434	0.01034	2.70125e-05		-0.0153059	0.0103424	0.138895	A	0.804707	0.010761	0.008259	0.19
rs12523283	5	38840159	0.00790302	G	0.808496	-0.0434	0.010341	2.7061e-05		-0.0153061	0.0103434	0.13893	G	0.804708	0.010761	0.008259	0.19
rs62354693	5	38839030	0.00790302	A	0.8085	-0.0434	0.010342	2.71095e-05		-0.0153058	0.0103444	0.138974	A	0.8046	0.010659	0.008256	0.19
rs62354694	5	38839482	0.00790302	T	0.808503	-0.0433	0.01034	2.81894e-05		-0.0152057	0.0103424	0.141501	T	0.804702	0.010806	0.008258	0.19
rs4596408	5	39447059	0.0163074	T	0.682173	-0.0358	0.008707	3.92868e-05		-0.0419902	0.00870893	1.42479e-06	T	0.670793	0.003403	0.006965	0.62
rs444556	5	39113938	0.00187136	A	0.689711	-0.0361	0.008791	4.01747e-05		-0.00543965	0.00879296	0.536155	A	0.67633	0.005747	0.007013	0.39
rs196393	5	39325831	0.0702398	G	0.52895	0.0334	0.008139	4.06598e-05		0.00917839	0.0081408	0.25955	G	0.545964	-0.010515	0.006586	0.09
rs57380430	5	39448062	0.0163454	G	0.682199	-0.0357	0.00872	4.23927e-05		-0.0419067	0.00872192	1.54939e-06	G	0.670807	0.003581	0.006966	0.61
rs17395128	5	39453905	0.0165617	T	0.682086	-0.0357	0.008721	4.24787e-05		-0.0419142	0.00872292	1.54704e-06	T	0.671095	0.003637	0.006966	0.6
rs700190	5	39216880	0.00389653	G	0.116565	0.0514	0.012575	4.36093e-05		0.0120162	0.0125777	0.339396	G	0.121947	-0.002166	0.010015	0.81
rs10512706	5	39441157	0.0157808	T	0.683377	-0.0357	0.00876	4.59467e-05		-0.0417517	0.00876193	1.8873e-06	T	0.671347	0.002657	0.00698	0.7
rs696759	5	39333234	0.0710302	T	0.526778	0.0329	0.008121	5.09501e-05		0.00912226	0.00812275	0.261416	T	0.544712	-0.009481	0.006594	0.12
rs61504451	5	39455738	0.0152267	G	0.684314	-0.0354	0.00875	5.21638e-05		-0.0407607	0.00875189	3.20289e-06	G	0.674599	0.002722	0.006987	0.68
rs67558841	5	39455730	0.015223	A	0.684295	-0.0354	0.008757	5.28888e-05		-0.0407703	0.00875889	3.24395e-06	A	0.674469	0.002832	0.006986	0.67
rs261752	5	39328506	0.0703832	A	0.526594	0.0328	0.008119	5.34725e-05		0.00904671	0.00812073	0.265268	A	0.544184	-0.009174	0.006594	0.14
rs834903	5	39334323	0.0712865	G	0.526597	0.0327	0.008144	5.93889e-05		0.00860963	0.00814573	0.290534	G	0.545529	-0.009704	0.006595	0.12
rs66793408	5	39493851	0.00141758	A	0.77399	-0.0382	0.009699	8.19754e-05		-0.0401512	0.00970096	3.49e-05	A	0.75381	-0.001319	0.007617	0.93
rs71623828	5	39776497	0.000171685	T	0.810181	-0.0402	0.010225	8.44033e-05		-0.0415293	0.010227	4.89166e-05	T	0.798996	-0.008258	0.008236	0.33
rs595740	5	38925113	0.0037059	G	0.786984	0.0388	0.00987	8.45566e-05		0.0192721	0.00987198	0.0509146	G	0.799194	-0.001375	0.008181	0.9
rs35974306	5	39808959	0.000236437	G	0.813117	-0.0404	0.01038	9.93802e-05		-0.0429434	0.010382	3.52932e-05	G	0.801559	-0.011105	0.008256	0.19
rs6860210	5	38835346	0.00356893	T	0.755193	-0.037	0.009527	0.000102879		-0.0131242	0.00952891	0.16842	T	0.750844	0.012158	0.007569	0.1
rs62352642	5	38945919	0.00516643	C	0.783361	0.038	0.009816	0.000108287		0.0184614	0.0098179	0.0600565	C	0.803219	0.000995	0.008228	0.88
rs6451453	5	39741080	0.00699831	T	0.186793	0.0401	0.010382	0.000112254		0.0356913	0.010384	0.00058788	T	0.220698	0.003939	0.007955	0.65
rs72732763	5	39056735	0.00515227	T	0.78343	0.0378	0.0098	0.00011472		0.0182361	0.00980188	0.0628188	T	0.802718	0.000979	0.008223	0.88
rs12054900	5	38979569	0.00503521	A	0.783335	0.0378	0.00981	0.000116579		0.0181583	0.00981188	0.0642209	A	0.802577	0.000884	0.008217	0.89
rs16867919	5	38974929	0.00514411	A	0.783373	0.0377	0.009828	0.000125065		0.0180196	0.00982987	0.0667802	A	0.802768	0.000785	0.008219	0.9
rs9632405	5	38912195	0.00319953	G	0.789006	0.0378	0.009878	0.00012988		0.0186012	0.00987986	0.0597354	G	0.799777	1.8e-05	0.008171	0.97
rs11750204	5	39746682	0.000183872	T	0.817589	-0.04	0.010455	0.000130284		-0.041272	0.010457	7.91885e-05	T	0.803672	-0.008132	0.008286	0.34
rs268086	5	39479284	0.0021406	C	0.239871	0.0358	0.009534	0.000173354		0.0379514	0.00953576	6.89424e-05	C	0.264418	-0.003781	0.007421	0.54
rs67392459	5	39471918	0.00224071	C	0.760331	-0.0358	0.009551	0.000178038		-0.0379604	0.00955276	7.07473e-05	C	0.735467	0.00425	0.007413	0.49
rs72740061	5	39472084	0.00222901	T	0.760322	-0.0357	0.009535	0.000181041		-0.0378602	0.00953674	7.18946e-05	T	0.735442	0.004326	0.007413	0.49
rs72740062	5	39472088	0.00223865	C	0.760322	-0.0357	0.009535	0.000181041		-0.0378678	0.00953674	7.16524e-05	C	0.735451	0.004096	0.007413	0.51
rs57437634	5	39472888	0.00223865	T	0.760354	-0.0357	0.009538	0.000181892		-0.0378679	0.00953974	7.20258e-05	T	0.735454	0.004089	0.007413	0.51
rs268085	5	39480322	0.00215001	G	0.239799	0.0355	0.00953	0.000195254		0.0376494	0.00953172	7.8181e-05	G	0.264411	-0.003789	0.007421	0.54
rs268084	5	39480582	0.00214823	C	0.239792	0.0355	0.009531	0.000195557		0.037671	0.00953272	7.75788e-05	C	0.264374	-0.003695	0.007423	0.55
rs407914	5	39113779	0.00193837	A	0.690946	-0.0322	0.008782	0.000245806		-0.00134533	0.00878353	0.878268	A	0.676951	0.005989	0.00701	0.37
rs10941419	5	39156746	0.000600492	G	0.102363	-0.049	0.013391	0.000253029		-0.0360734	0.0133933	0.00707303	G	0.128483	-0.012085	0.009877	0.21
rs3909473	5	39456289	0.00128552	T	0.760489	-0.0348	0.009524	0.00025826		-0.0376807	0.00952565	7.63062e-05	T	0.741837	0.005519	0.007478	0.4
rs534663	5	39340561	0.0671311	G	0.533943	0.0294	0.008144	0.000306174		0.00456674	0.00814537	0.575033	G	0.554592	-0.009262	0.006623	0.14
rs358511	5	39097936	0.00209149	T	0.690683	-0.0317	0.008803	0.000316941		-0.0010623	0.00880448	0.903964	T	0.677452	0.006	0.007019	0.37
rs358508	5	39101264	0.00197434	T	0.690693	-0.0317	0.008804	0.00031744		-0.000940454	0.00880548	0.914945	T	0.677691	0.006113	0.007021	0.36
rs581983	5	39337370	0.0671537	T	0.533607	0.0292	0.008128	0.000327496		0.00454897	0.00812935	0.575771	T	0.554179	-0.00937	0.006611	0.13
rs12521885	5	39465910	0.000324797	T	0.79049	-0.0357	0.009997	0.000355524		-0.0407445	0.00999865	4.60133e-05	T	0.769035	0.001852	0.007804	0.75
rs2043109	5	38848422	0.00820762	T	0.789216	-0.0355	0.009969	0.00036939		-0.017057	0.00997063	0.0871321	T	0.734545	0.00025	0.007433	0.94
rs6867758	5	39801746	0.00483315	A	0.450831	-0.0288	0.008169	0.000422647		-0.0270297	0.00817031	0.00093868	A	0.473499	7.1e-05	0.006587	0.98
rs863068	5	39185743	0.0258811	T	0.801176	0.0359	0.010236	0.000452799		0.0434991	0.0102376	2.14784e-05	T	0.785822	0.008724	0.007998	0.25
rs1362801	5	39192680	0.0211329	G	0.794336	0.0352	0.010096	0.000489332		0.0405543	0.0100976	5.91349e-05	G	0.775524	0.004781	0.00786	0.5
rs13178803	5	39808150	0.00476122	T	0.449776	-0.0282	0.008133	0.000525607		-0.0264818	0.00813424	0.00113157	T	0.474536	-0.000138	0.006586	0.96
rs3763097	5	38844751	0.0104382	C	0.759647	-0.0328	0.009487	0.00054549		-0.0141103	0.00948845	0.136989	C	0.723747	0.002727	0.007343	0.69
rs11744255	5	39731569	0.000340726	A	0.846554	-0.0387	0.011212	0.000557152		-0.0363804	0.0112137	0.00117748	A	0.838856	0.001881	0.008915	0.82
rs13182713	5	39703496	0.000401231	T	0.84656	-0.0387	0.011213	0.000557787		-0.036075	0.0112147	0.00129645	T	0.838687	0.002006	0.008902	0.81
rs13168791	5	39451901	0.0941054	T	0.721971	0.0314	0.009148	0.000598167		0.0466201	0.00914941	3.47955e-07	T	0.727958	-0.005203	0.007356	0.5
rs12658587	5	39450608	0.0941553	G	0.721963	0.0314	0.009151	0.000600654		0.046574	0.00915241	3.60498e-07	G	0.72799	-0.005342	0.007357	0.49
rs11950916	5	39456043	0.0935584	C	0.721648	0.0311	0.009117	0.000646753		0.0462133	0.00911837	4.01692e-07	C	0.727777	-0.005457	0.007348	0.48
rs168568	5	38924916	0.00365715	T	0.7829	0.0332	0.009792	0.000697594		0.0140363	0.00979342	0.151791	T	0.798792	-0.000877	0.008178	0.95
rs3849773	5	39437527	0.0675743	C	0.634561	-0.0286	0.008457	0.000720089		-0.0406327	0.00845824	1.55594e-06	C	0.650828	-0.0325	0.007007	3.2e-06
rs357253	5	38907422	0.00310209	C	0.753356	-0.0317	0.009415	0.000759996		-0.0195197	0.00941636	0.0381763	C	0.769341	0.001173	0.007771	0.88
rs61635519	5	38834947	0.00363064	A	0.75994	-0.0321	0.009554	0.00077985		-0.00814189	0.00955539	0.394174	A	0.751021	0.012461	0.007571	0.096
rs62358733	5	39188055	0.0264851	G	0.802333	0.0345	0.010283	0.000793501		0.0420903	0.0102845	4.26571e-05	G	0.785632	0.008564	0.00799	0.26
rs62358728	5	39183093	0.026113	G	0.802388	0.0345	0.010289	0.000799131		0.0420315	0.0102905	4.41726e-05	G	0.78624	0.008684	0.007999	0.26
rs834249	5	39185998	0.026061	G	0.802381	0.0345	0.010289	0.000799131		0.0420601	0.0102905	4.36476e-05	G	0.786277	0.008611	0.007999	0.26
rs834254	5	39184551	0.0261194	G	0.802383	0.0345	0.010289	0.000799131		0.0420492	0.0102905	4.38476e-05	G	0.786256	0.008595	0.008	0.26
rs62358732	5	39187299	0.0264223	C	0.802345	0.0345	0.01029	0.000800073		0.0420621	0.0102915	4.36856e-05	C	0.785398	0.008961	0.007989	0.24
rs1160526	5	39805844	0.00425333	C	0.46148	-0.0271	0.008142	0.000873399		-0.0256174	0.00814315	0.00165587	C	0.480423	-0.001747	0.006582	0.77
rs11748541	5	39806255	0.00425333	A	0.461474	-0.0271	0.008147	0.000879826		-0.0256205	0.00814815	0.00166466	A	0.480423	-0.001748	0.006582	0.77
rs260084	5	39194937	0.0216104	C	0.206993	-0.0335	0.010081	0.000890284		-0.0393183	0.0100824	9.63187e-05	C	0.230199	-0.006694	0.007955	0.37
rs34947368	5	39804441	0.00429326	A	0.461372	-0.0269	0.008107	0.000906255		-0.0253943	0.00810812	0.00173647	A	0.480423	-0.001735	0.006583	0.77
rs6859559	5	39805308	0.00425903	A	0.461381	-0.0269	0.008108	0.000907584		-0.0254008	0.00810912	0.00173401	A	0.480416	-0.001742	0.006583	0.77
rs16868239	5	39175926	0.0260425	A	0.80223	0.0339	0.010265	0.000958325		0.0414185	0.0102664	5.47508e-05	A	0.78599	0.009276	0.007992	0.23
rs17465384	5	39179032	0.0260507	T	0.802275	0.0339	0.010274	0.000968258		0.0414142	0.0102754	5.56804e-05	T	0.786181	0.008939	0.007996	0.24
rs17465405	5	39179923	0.0260507	C	0.802276	0.0339	0.010274	0.000968258		0.0414142	0.0102754	5.56801e-05	C	0.7862	0.008831	0.007996	0.25
rs62358727	5	39180967	0.0260507	G	0.802276	0.0339	0.010274	0.000968258		0.0414142	0.0102754	5.56801e-05	G	0.786162	0.00887	0.007997	0.25
rs6891395	5	39168740	0.0260751	C	0.802241	0.0339	0.010279	0.000973809		0.0413899	0.0102804	5.6713e-05	C	0.786018	0.009392	0.007989	0.22
rs6891572	5	39168869	0.0260751	A	0.802241	0.0339	0.010279	0.000973809		0.0413899	0.0102804	5.6713e-05	A	0.78602	0.009377	0.007989	0.22
rs6891918	5	39168972	0.0260751	C	0.802241	0.0339	0.010279	0.000973809		0.0413899	0.0102804	5.6713e-05	C	0.78602	0.009377	0.007989	0.22
rs11956872	5	39172131	0.0260586	G	0.80228	0.0339	0.010281	0.000976037		0.041409	0.0102824	5.64557e-05	G	0.786176	0.009195	0.007993	0.23
rs7704354	5	39171072	0.0261707	G	0.802247	0.0339	0.010281	0.000976037		0.0413948	0.0102824	5.6787e-05	G	0.785957	0.009159	0.00799	0.23
rs11956926	5	39172353	0.025863	G	0.802288	0.0339	0.010282	0.000977152		0.0413687	0.0102834	5.74982e-05	G	0.786251	0.009318	0.007994	0.22
rs2033269	5	39174874	0.0260459	G	0.802277	0.0339	0.010285	0.000980503		0.0413888	0.0102864	5.73101e-05	G	0.78624	0.0091	0.007994	0.23
rs16868255	5	39181231	0.0260687	T	0.802237	0.0338	0.010273	0.00100124		0.0413164	0.0102744	5.7883e-05	T	0.785953	0.00905	0.007995	0.24
rs7718112	5	38882814	0.000891569	C	0.615537	0.0274	0.008328	0.0010015		0.00710596	0.00832914	0.393579	C	0.643903	-0.011544	0.006891	0.093
rs7720493	5	39167208	0.0265347	A	0.801846	0.0337	0.010294	0.0010613		0.041221	0.0102954	6.23296e-05	A	0.786257	0.009342	0.00799	0.22
rs62358712	5	39167011	0.0265165	C	0.801854	0.0335	0.010274	0.00111154		0.0410184	0.0102754	6.55459e-05	C	0.786439	0.009172	0.007991	0.23
rs62358170	5	39760674	0.0089213	G	0.887192	0.0415	0.012762	0.0011466		0.028385	0.0127637	0.0261562	G	0.864403	-0.011912	0.009557	0.22
rs696128	5	39209070	0.00788638	G	0.86941	-0.0391	0.012042	0.00116641		-0.00782124	0.0120436	0.516073	G	0.854236	-0.00087	0.009355	0.95
rs268087	5	39509293	0.00307316	C	0.231431	0.0312	0.009636	0.00120431		0.0336093	0.00963728	0.000487687	C	0.263546	-0.000604	0.007501	0.86
rs268088	5	39509174	0.00312551	A	0.231431	0.0312	0.009636	0.00120431		0.0336515	0.00963728	0.000479778	A	0.263362	-0.000436	0.0075	0.88
rs35082787	5	39355135	0.279812	A	0.311208	-0.0284	0.008803	0.00125458		-0.0505972	0.00880417	9.08612e-09	A	0.310337	-0.01629	0.007233	0.025
rs55661661	5	39192069	0.0239793	C	0.76544	0.0308	0.009605	0.00134284		0.0341365	0.00960625	0.000380041	C	0.74263	0.008499	0.007495	0.23
rs6882367	5	39189739	0.0248195	C	0.771068	0.0309	0.00969	0.00142838		0.0343645	0.00969125	0.000391234	C	0.746846	0.00998	0.007538	0.17
rs260333	5	39189967	0.0245198	C	0.22898	-0.0309	0.009715	0.00146946		-0.0344304	0.00971625	0.000394728	C	0.254348	-0.010273	0.007536	0.16
rs358507	5	39101723	0.00330898	C	0.720044	-0.0288	0.009077	0.00150948		0.000462995	0.00907816	0.959325	C	0.702081	0.006193	0.007174	0.36
rs364640	5	39121508	0.0174357	T	0.238855	-0.0304	0.009615	0.00156837		-0.0301399	0.00961623	0.00172278	T	0.289856	-0.005997	0.007214	0.37
rs2289545	5	39187521	0.0288004	C	0.777194	0.0309	0.009835	0.0016789		0.0360915	0.00983624	0.000243278	C	0.752131	0.012579	0.007596	0.088
rs268094	5	39503634	0.00311812	G	0.229856	0.0304	0.009691	0.00170726		0.0327528	0.00969221	0.000726732	G	0.263725	0.000254	0.007456	0.95
rs268095	5	39503551	0.00310827	A	0.229842	0.0304	0.009693	0.00171103		0.032744	0.00969421	0.000730969	A	0.263673	1.9e-05	0.007455	0.93
rs61279821	5	39743896	8.15433e-05	T	0.82446	-0.0334	0.010651	0.00171353		-0.0350642	0.0106523	0.000995827	T	0.807875	-0.009712	0.008359	0.26
rs268102	5	39499492	0.00219241	G	0.229599	0.0302	0.009654	0.00175858		0.0327071	0.00965519	0.000705297	G	0.25857	-0.000906	0.007496	0.82
rs374525	5	39120897	0.0170235	C	0.241336	-0.0298	0.009536	0.00177805		-0.0301726	0.00953718	0.00155789	C	0.292075	-0.005225	0.007199	0.43
rs268093	5	39505580	0.00320641	T	0.229992	0.0302	0.009666	0.00178196		0.0326094	0.00966719	0.000742975	T	0.263616	0.000256	0.007463	0.95
rs4957356	5	39166613	0.0227002	T	0.242722	-0.0296	0.009507	0.00184885		-0.0333651	0.00950816	0.000449619	T	0.268547	-0.009646	0.007393	0.18
rs2303806	5	39124593	0.0170016	A	0.75866	0.0298	0.009575	0.00185654		0.0302051	0.00957618	0.00160943	A	0.707454	0.006103	0.007198	0.36
rs155450	5	39261967	0.0825849	T	0.423937	-0.0255	0.008243	0.00197788		-0.0347969	0.00824399	2.43357e-05	T	0.43034	-0.008214	0.006608	0.17
rs10461999	5	39164678	0.0225355	C	0.242669	-0.0294	0.009507	0.00198506		-0.0331574	0.00950815	0.000487995	C	0.268635	-0.009931	0.007385	0.17
rs6898140	5	39123770	0.0170659	T	0.758117	0.0294	0.009563	0.00210962		0.0297825	0.00956415	0.00184589	T	0.707703	0.00568	0.007199	0.39
rs10941411	5	38883660	0.0023293	A	0.788548	-0.0302	0.00987	0.00221502		-0.018789	0.00987114	0.0569851	A	0.811496	-0.00126	0.008421	0.91
rs395217	5	38833000	0.00831663	A	0.33143	-0.0264	0.008662	0.00230527		-0.00916644	0.00866301	0.290004	A	0.31771	0.011114	0.007038	0.098
rs11740862	5	39780202	0.00141787	C	0.754607	-0.0285	0.009385	0.00239135		-0.0301469	0.00938607	0.00131872	C	0.76816	-0.013821	0.007787	0.078
rs13175623	5	39781669	0.00143509	C	0.754493	-0.0284	0.009369	0.00243525		-0.0300575	0.00937006	0.00133743	C	0.768128	-0.013718	0.007787	0.08
rs193340	5	39261120	0.0821645	T	0.425677	-0.0249	0.008217	0.00244308		-0.0349412	0.00821794	2.12046e-05	T	0.429991	-0.010582	0.006621	0.089
rs155453	5	39259461	0.0819891	T	0.427929	-0.0248	0.008233	0.00259304		-0.0349317	0.00823394	2.21136e-05	T	0.430421	-0.010901	0.006626	0.081
rs155454	5	39259443	0.0819891	G	0.427928	-0.0248	0.008233	0.00259304		-0.0349317	0.00823394	2.21136e-05	G	0.43049	-0.010821	0.006626	0.084
rs7704365	5	39134019	0.0147353	A	0.761339	0.0288	0.00959	0.0026722		0.0295092	0.00959109	0.00209284	A	0.716858	0.00833	0.007261	0.23
rs2939337	5	39571224	0.0147915	C	0.589755	0.0246	0.008201	0.00270304		0.0270423	0.00820191	0.000976955	C	0.545721	0.007125	0.006639	0.28
rs1391973	5	39739802	0.00731759	G	0.877394	0.0374	0.012492	0.00275422		0.0275953	0.0124934	0.0271896	G	0.864078	-0.009398	0.009584	0.37
rs155381	5	39262293	0.0829693	C	0.577368	0.0245	0.008214	0.00285706		0.0336675	0.00821491	4.16115e-05	C	0.569703	0.008568	0.006609	0.16
rs16901787	5	39154398	0.0171731	C	0.236041	-0.0286	0.009592	0.00286698		-0.0313773	0.00959306	0.00107232	C	0.272829	-0.010645	0.007359	0.13
rs6863824	5	39155041	0.0172339	T	0.764288	0.0286	0.009592	0.00286698		0.0312921	0.00959306	0.0011065	T	0.727907	0.009782	0.007366	0.17
rs155451	5	39260645	0.0815181	A	0.425463	-0.0245	0.008218	0.00287064		-0.0343986	0.00821891	2.84793e-05	A	0.429648	-0.01076	0.006626	0.085
rs155452	5	39260490	0.0823411	G	0.425463	-0.0245	0.008218	0.00287064		-0.0345307	0.00821891	2.65303e-05	G	0.429996	-0.010941	0.006623	0.08
rs166036	5	39260526	0.082383	T	0.425463	-0.0245	0.008218	0.00287064		-0.0345332	0.00821891	2.64939e-05	T	0.430033	-0.010888	0.006622	0.081
rs190334	5	39260872	0.0825098	G	0.425463	-0.0245	0.008219	0.00287405		-0.0345314	0.00821991	2.65804e-05	G	0.430031	-0.010776	0.006621	0.084
rs155382	5	39260658	0.0816983	T	0.574546	0.0245	0.008232	0.00291854		0.0344155	0.00823291	2.91208e-05	T	0.570515	0.010642	0.006627	0.088
rs66994105	5	39155458	0.0173085	C	0.76427	0.0285	0.009596	0.00297812		0.0312069	0.00959706	0.00114708	C	0.727848	0.009858	0.007365	0.16
rs6451414	5	39155827	0.0174133	A	0.764274	0.0285	0.009597	0.00298112		0.031218	0.00959806	0.00114379	A	0.727915	0.009787	0.007365	0.17
rs665241	5	39266562	0.0833595	T	0.577442	0.0243	0.008184	0.00298568		0.0332619	0.00818489	4.82768e-05	T	0.569679	0.008785	0.006613	0.15
rs10805636	5	39156956	0.0172919	A	0.235857	-0.0285	0.009603	0.00299917		-0.0312916	0.00960406	0.00112135	A	0.272998	-0.010387	0.007356	0.14
rs6451415	5	39172709	0.029648	T	0.771166	0.0288	0.009715	0.00303187		0.0344671	0.00971607	0.000389006	T	0.750484	0.013307	0.007576	0.072
rs10052584	5	39158322	0.0174585	G	0.235813	-0.0285	0.009614	0.00303247		-0.0313308	0.00961506	0.00111997	G	0.272534	-0.010456	0.007358	0.14
rs7710762	5	39159462	0.0174193	G	0.235806	-0.0285	0.009617	0.0030416		-0.0313332	0.00961806	0.00112299	G	0.272181	-0.010398	0.007365	0.14
rs659639	5	39264883	0.0832573	A	0.577456	0.0243	0.008201	0.00304604		0.0333717	0.00820189	4.72603e-05	A	0.569652	0.008627	0.006613	0.15
rs12187113	5	39154969	0.0171776	C	0.235829	-0.0285	0.009621	0.0030538		-0.031291	0.00962206	0.00114592	C	0.27284	-0.010667	0.007359	0.13
rs12187124	5	39154986	0.0171746	G	0.235829	-0.0285	0.009621	0.0030538		-0.0312853	0.00962206	0.00114833	G	0.272785	-0.010574	0.007359	0.13
rs61402570	5	39702584	0.00699152	G	0.877669	0.037	0.012502	0.00308112		0.0269665	0.0125034	0.0310263	G	0.863671	-0.009883	0.009526	0.34
rs575551	5	39287906	0.0836114	T	0.577386	0.0243	0.008213	0.00308916		0.0332916	0.00821389	5.0547e-05	T	0.569549	0.009003	0.006609	0.14
rs7716130	5	39703121	0.00699152	C	0.877668	0.037	0.012506	0.0030906		0.0269665	0.0125074	0.0310799	C	0.863708	-0.009679	0.009527	0.35
rs55871471	5	39724830	0.00730967	G	0.877668	0.037	0.012507	0.00309297		0.0272053	0.0125084	0.0296327	G	0.863815	-0.009557	0.009552	0.36
rs62359712	5	39698780	0.0070587	T	0.877663	0.037	0.012508	0.00309535		0.0269849	0.0125094	0.030992	T	0.863725	-0.009742	0.009528	0.35
rs12188118	5	39161735	0.0173326	T	0.235832	-0.0284	0.009601	0.00309617		-0.03125	0.00960205	0.00113587	T	0.272619	-0.010556	0.007357	0.14
rs62359716	5	39712898	0.00699152	A	0.87767	0.037	0.01251	0.0031001		0.0269664	0.0125114	0.0311342	A	0.86371	-0.009691	0.009529	0.35
rs248346	5	39301434	0.0836121	G	0.577394	0.0243	0.008217	0.00310362		0.0333125	0.00821789	5.0424e-05	G	0.569511	0.009276	0.00661	0.13
rs10941420	5	39161811	0.0173326	C	0.235834	-0.0284	0.009604	0.00310546		-0.03125	0.00960505	0.00113994	C	0.272644	-0.010543	0.007357	0.14
rs62359714	5	39705947	0.00699152	A	0.877668	0.037	0.012516	0.00311439		0.0269665	0.0125174	0.0312146	A	0.863706	-0.009747	0.009528	0.35
rs6451413	5	39137380	0.0148686	A	0.760776	0.0284	0.009607	0.00311477		0.0291828	0.00960806	0.00238691	A	0.716918	0.008389	0.007262	0.23
rs62359720	5	39734468	0.00727994	A	0.877676	0.037	0.012538	0.00316717		0.0272389	0.0125394	0.0298355	A	0.863783	-0.009611	0.009549	0.36
rs56050005	5	39735178	0.00726853	G	0.877678	0.037	0.012542	0.00317684		0.0272371	0.0125434	0.0298989	G	0.863817	-0.009466	0.009549	0.37
rs6871884	5	39689780	0.0070587	C	0.877663	0.0368	0.012488	0.00321051		0.0267849	0.0124894	0.0319833	C	0.863716	-0.009761	0.009525	0.35
rs59938558	5	39690503	0.0070587	G	0.877663	0.0368	0.012489	0.00321296		0.0267849	0.0124904	0.0319971	G	0.863721	-0.00974	0.009526	0.35
rs62360193	5	39679437	0.0069856	C	0.87766	0.0368	0.012498	0.00323507		0.0268001	0.0124994	0.0320235	C	0.863404	-0.009678	0.009522	0.35
rs62360194	5	39679670	0.00693719	C	0.87766	0.0368	0.012499	0.00323754		0.0267805	0.0125004	0.0321629	C	0.863347	-0.009486	0.009513	0.36
rs11747783	5	39178706	0.0297948	G	0.228913	-0.0285	0.009697	0.00329216		-0.0342795	0.00969804	0.000408263	G	0.250099	-0.013457	0.007573	0.068
rs12657366	5	39172031	0.029735	C	0.228912	-0.0285	0.009714	0.00334721		-0.0342623	0.00971504	0.000420728	C	0.25011	-0.013978	0.007571	0.059
rs13163973	5	39159436	0.0174223	G	0.235845	-0.0282	0.009619	0.00337115		-0.0310388	0.00962003	0.00125325	G	0.272355	-0.010625	0.007363	0.13
rs11739971	5	39159834	0.0174779	C	0.235844	-0.0281	0.009589	0.00338481		-0.0309507	0.00959002	0.00124926	C	0.272704	-0.010621	0.007356	0.13
rs62359719	5	39728973	0.00722716	G	0.877728	0.0367	0.012541	0.00342908		0.0269476	0.0125424	0.0316718	G	0.863642	-0.009851	0.009549	0.34
rs4957357	5	39168169	0.0297447	T	0.228913	-0.0284	0.009711	0.00344989		-0.0341658	0.00971204	0.000435008	T	0.250154	-0.0141	0.007569	0.056
rs7701766	5	39687658	0.00227656	G	0.771807	-0.0279	0.009617	0.0037184		-0.0260192	0.00961799	0.00682509	G	0.775473	-0.001827	0.007875	0.85
rs13185927	5	39688238	0.00171803	C	0.781435	-0.0284	0.009807	0.00378084		-0.0238414	0.00980801	0.015065	C	0.795278	0.000545	0.008117	0.92
rs35599981	5	39688844	0.00171803	G	0.781435	-0.0284	0.009807	0.00378084		-0.0238414	0.00980801	0.015065	G	0.795227	0.000524	0.008116	0.92
rs3805558	5	38850889	0.00856617	G	0.785076	-0.0285	0.009872	0.00388992		-0.0101258	0.00987301	0.305078	G	0.733656	-0.000382	0.00742	0.99
rs6870721	5	38850052	0.00854255	T	0.785086	-0.0285	0.009889	0.00395172		-0.0100565	0.00989001	0.309233	T	0.733656	-0.000359	0.007421	1
rs2043110	5	38848461	0.00854738	A	0.785083	-0.0285	0.009896	0.00397736		-0.0100347	0.00989701	0.310623	A	0.733691	-0.000364	0.007422	0.99
rs62354700	5	38849171	0.00854738	C	0.785083	-0.0285	0.009904	0.00400681		-0.010033	0.00990501	0.3111	C	0.733657	-0.000345	0.007421	1
rs17458706	5	38848813	0.00854738	C	0.785087	-0.0285	0.009911	0.0040327		-0.0100328	0.00991201	0.311447	C	0.733676	-0.000276	0.007421	1
rs2043111	5	38848503	0.00854738	C	0.785087	-0.0284	0.009881	0.00405049		-0.00998936	0.009882	0.312082	C	0.733757	-0.00038	0.007423	0.99
rs76690790	5	39770146	0.00862357	G	0.887484	0.0368	0.012823	0.00410675		0.0238656	0.0128243	0.0627487	G	0.864614	-0.012113	0.009564	0.22
rs3914167	5	39406497	0.229433	G	0.279074	0.0259	0.009035	0.00414868		0.0259385	0.00903591	0.00409696	G	0.276229	0.009225	0.007323	0.22
rs2887979	5	39734189	0.00166139	G	0.781326	-0.0281	0.009822	0.00422408		-0.0238393	0.00982299	0.0152289	G	0.795444	0.000144	0.008126	0.96
rs9292722	5	38852259	0.00843957	C	0.787797	-0.0284	0.009936	0.00425927		-0.0101557	0.009937	0.306775	C	0.732502	-0.000258	0.007406	0.99
rs12658387	5	39179021	0.0277308	C	0.773907	0.0278	0.009755	0.00437439		0.0341387	0.00975598	0.000466556	C	0.754476	0.009852	0.00762	0.18
rs7733848	5	39746640	0.0123591	G	0.854869	0.0328	0.011531	0.00444803		0.0191713	0.0115321	0.0964283	G	0.823604	-0.008461	0.008576	0.33
rs62359724	5	39744234	0.0123591	G	0.854841	0.0328	0.01154	0.00447911		0.0191575	0.0115411	0.0969292	G	0.823593	-0.008452	0.008578	0.33
rs1391971	5	39747893	0.0124063	G	0.854857	0.0327	0.011517	0.00452153		0.0191097	0.0115181	0.097096	G	0.823556	-0.008312	0.008575	0.34
rs17458741	5	38849383	0.00867109	C	0.785521	-0.0281	0.00991	0.00457512		-0.00960245	0.00991098	0.33261	C	0.733829	-0.000468	0.007423	0.98
rs2292018	5	38846554	0.00858893	A	0.785101	-0.0281	0.009921	0.00462035		-0.00962043	0.00992198	0.332242	A	0.733849	-0.000223	0.007426	0.99
rs1846491	5	39751042	0.0124063	G	0.854829	0.0325	0.011502	0.00471928		0.018933	0.0115031	0.0997837	G	0.823573	-0.008295	0.008576	0.34
rs62359726	5	39751726	0.0124063	G	0.85482	0.0325	0.011505	0.00473015		0.0189282	0.0115061	0.0999589	G	0.823556	-0.008298	0.008575	0.34
rs62359727	5	39753460	0.0125783	G	0.854832	0.0325	0.01151	0.00474829		0.0188115	0.0115111	0.102217	G	0.822742	-0.008606	0.008531	0.32
rs13153634	5	39710317	0.00163562	T	0.780704	-0.0276	0.009779	0.00476695		-0.0230955	0.00977995	0.0182002	T	0.795225	0.000538	0.008118	0.92
rs430630	5	39108322	0.000931513	A	0.075594	-0.0438	0.015645	0.00511634		0.00680166	0.0156466	0.663775	A	0.121314	0.000787	0.010057	0.88
rs11954939	5	39802767	0.0197414	A	0.807012	0.0291	0.010395	0.00511941		0.0385116	0.010396	0.000211841	A	0.824041	0.017783	0.008632	0.041
rs418142	5	39098803	0.000969938	C	0.075565	-0.0437	0.015626	0.00516401		0.00703957	0.0156275	0.652379	C	0.121495	0.000829	0.010066	0.88
rs866252	5	38882587	0.00385876	G	0.321812	0.0242	0.008656	0.00517797		0.019554	0.00865682	0.023896	G	0.326967	-0.012245	0.007056	0.072
rs358506	5	39102051	0.00104668	G	0.07555	-0.0437	0.015639	0.00520128		0.00680088	0.0156405	0.66369	G	0.121296	0.000912	0.010067	0.87
rs3805569	5	38906339	0.00369142	T	0.772069	-0.0271	0.009706	0.00523692		-0.0160664	0.00970693	0.0978946	T	0.780051	-6.1e-05	0.007908	1
rs357284	5	38839713	0.00684221	C	0.35897	-0.0236	0.008461	0.00528273		-0.00422718	0.0084618	0.617385	C	0.336024	0.017573	0.006939	0.0096
rs434604	5	38843419	0.00677541	C	0.35901	-0.0236	0.008471	0.00533669		-0.00395473	0.0084718	0.640635	C	0.336064	0.017294	0.006946	0.011
rs59538080	5	38908403	7.77722e-05	C	0.601361	0.0229	0.008292	0.00575016		0.00456369	0.00829277	0.582098	C	0.621136	-0.006061	0.006736	0.39
rs13153227	5	39185713	0.034508	T	0.280258	-0.0254	0.009261	0.00609392		-0.0301203	0.00926189	0.00114567	T	0.255536	-0.014057	0.00752	0.055
rs6876969	5	39829284	0.00133691	T	0.321979	-0.0238	0.008679	0.00610196		-0.0125184	0.00867979	0.149232	T	0.328245	0.015866	0.006996	0.024
rs3792860	5	38891897	0.00392485	G	0.772114	-0.0265	0.009669	0.00613051		-0.0159328	0.00966988	0.0994205	G	0.780954	-0.000956	0.007941	0.91
rs35461099	5	38888731	0.00398086	T	0.773091	-0.0265	0.009685	0.00621551		-0.0160325	0.00968588	0.0978741	T	0.780857	-0.000936	0.007947	0.91
rs35343603	5	39802035	0.0122113	G	0.728285	0.0249	0.009149	0.0064965		0.0317695	0.00914982	0.000516328	G	0.763013	0.007465	0.007733	0.34
rs13172515	5	39474487	0.0372076	A	0.639384	0.0231	0.008504	0.00660024		0.0337116	0.00850477	7.37526e-05	A	0.655756	-0.007619	0.00688	0.25
rs62358675	5	39094734	0.00552053	A	0.803354	0.0276	0.010167	0.00663428		0.0141844	0.0101679	0.163011	A	0.824385	-0.004947	0.008657	0.59
rs266892	5	39322009	0.0531174	A	0.495674	-0.0221	0.008165	0.00679608		-0.0382151	0.00816573	2.86971e-06	A	0.505158	0.003894	0.006542	0.61
rs376195	5	39120056	0.0177155	T	0.244533	-0.0256	0.009481	0.00693109		-0.0260125	0.00948184	0.00608059	T	0.292573	-0.00657	0.007196	0.33
rs447307	5	39120550	0.0184699	G	0.244536	-0.0256	0.009486	0.0069608		-0.0259961	0.00948684	0.00613959	G	0.292848	-0.00667	0.007191	0.32
rs76488577	5	39724798	0.000657911	C	0.855434	-0.0309	0.011453	0.0069761		-0.028869	0.011454	0.0117212	C	0.8444	-0.00012	0.009048	0.99
rs1501704	5	39523759	0.00330989	T	0.173726	-0.0289	0.010713	0.00698293		-0.0201786	0.0107139	0.0596466	T	0.146932	-0.008616	0.009266	0.39
rs71623826	5	39729221	0.000695249	G	0.855433	-0.0309	0.011455	0.00698598		-0.028784	0.011456	0.0119854	G	0.844423	-0.000438	0.009048	0.97
rs266889	5	39317864	0.0534513	G	0.495711	-0.0219	0.008128	0.00705176		-0.0380577	0.00812871	2.84247e-06	G	0.505068	0.004063	0.006542	0.59
rs2303807	5	39124508	0.018402	C	0.755444	0.0255	0.009491	0.00721497		0.0259204	0.00949183	0.00631788	C	0.706829	0.007221	0.007193	0.29
rs3763098	5	38844989	0.0139946	T	0.808976	-0.0276	0.010321	0.00749168		-0.00695706	0.0103219	0.500305	T	0.779644	0.0008	0.007938	0.91
rs263275	5	39315177	0.0527098	G	0.498209	-0.0218	0.008171	0.00763106		-0.0381177	0.00817171	3.09226e-06	G	0.505738	0.004136	0.006542	0.58
rs6861323	5	39481540	0.0372221	G	0.639385	0.0226	0.008482	0.00771107		0.0332161	0.00848273	9.01279e-05	G	0.655847	-0.007671	0.006882	0.25
rs1239355	5	38834400	0.00728714	G	0.320147	-0.0232	0.008726	0.00784379		-0.00618445	0.00872674	0.478525	G	0.302952	0.013625	0.00713	0.048
rs379707	5	39119723	0.0182303	C	0.245082	-0.0252	0.009484	0.00788145		-0.0255832	0.00948481	0.00699078	C	0.293215	-0.006596	0.007189	0.32
rs13158532	5	39466662	0.0398029	C	0.644172	0.0225	0.008506	0.00816447		0.0327053	0.00850672	0.000120725	C	0.660308	-0.007257	0.006903	0.28
rs2939330	5	39541408	0.00350012	C	0.175272	-0.0282	0.010671	0.00822536		-0.0198751	0.0106719	0.0625499	C	0.14762	-0.007162	0.009212	0.48
rs357257	5	38915853	0.00294774	T	0.767529	-0.0254	0.009621	0.00828918		-0.0119129	0.0096218	0.215672	T	0.781032	0.002155	0.007902	0.78
rs10805638	5	39215043	0.0141898	T	0.160432	0.0291	0.011059	0.00850487		-0.00349891	0.0110599	0.75173	T	0.166548	0.0056	0.008798	0.53
rs6897124	5	39681936	0.00812562	C	0.866071	0.0315	0.011985	0.00858165		0.0225909	0.011986	0.0594608	C	0.857634	-0.005439	0.009356	0.62
rs393398	5	38833866	0.00702076	A	0.318341	-0.0229	0.008713	0.00858237		-0.00601682	0.00871372	0.48988	A	0.30273	0.013333	0.007131	0.054
rs10473146	5	39682728	0.00812562	C	0.866062	0.0315	0.011991	0.00861489		0.0225911	0.011992	0.0595854	C	0.857713	-0.005295	0.009355	0.63
rs56324648	5	39624100	0.0010882	T	0.831222	0.0286	0.010892	0.00864506		0.0236231	0.0108929	0.030108	T	0.831114	-0.007667	0.008759	0.44
rs12519595	5	39678029	0.00791656	A	0.865931	0.0315	0.011997	0.00864821		0.0226661	0.011998	0.0588714	A	0.85726	-0.005568	0.009342	0.61
rs10473145	5	39680721	0.00816721	G	0.866046	0.0315	0.011998	0.00865377		0.0225992	0.011999	0.0596433	G	0.857609	-0.005501	0.009356	0.61
rs7706629	5	39688570	0.00803804	C	0.866061	0.0315	0.011998	0.00865377		0.0226856	0.011999	0.0586748	C	0.857587	-0.005599	0.009352	0.6
rs7706653	5	39688596	0.00809654	C	0.866061	0.0315	0.011998	0.00865377		0.0226434	0.011999	0.0591455	C	0.857741	-0.005473	0.009356	0.61
rs9292746	5	39681145	0.00815561	T	0.866061	0.0315	0.011998	0.00865377		0.0226097	0.011999	0.0595243	T	0.857572	-0.005456	0.009355	0.61
rs6871566	5	39689721	0.00812562	A	0.866061	0.0315	0.011999	0.00865933		0.0226236	0.012	0.0593895	A	0.857736	-0.005422	0.009356	0.62
rs4957360	5	39179750	0.0297895	C	0.228613	-0.0255	0.009714	0.00866293		-0.031306	0.00971481	0.00127078	C	0.250026	-0.013349	0.007573	0.071
rs12514635	5	39678798	0.00791656	G	0.865933	0.0315	0.012	0.0086649		0.022666	0.012001	0.0589353	G	0.857263	-0.005537	0.009342	0.61
rs1119494	5	39088646	0.00294976	G	0.716498	-0.0238	0.009068	0.00867472		0.00407368	0.00906876	0.653288	G	0.690991	0.004111	0.007079	0.54
rs6884681	5	39679414	0.00802168	C	0.865936	0.0315	0.012002	0.00867603		0.0226851	0.012003	0.0587649	C	0.857315	-0.005382	0.009345	0.62
rs6884834	5	39679489	0.00791936	C	0.865936	0.0315	0.012002	0.00867603		0.0227252	0.012003	0.058319	C	0.857264	-0.005372	0.009343	0.62
rs12520451	5	39679787	0.00802928	A	0.86595	0.0315	0.012003	0.00868161		0.0226914	0.012004	0.0587147	A	0.857319	-0.005199	0.009343	0.64
rs13436586	5	39691086	0.00812562	C	0.866061	0.0315	0.012003	0.00868161		0.0226236	0.012004	0.0594743	C	0.857744	-0.005412	0.009356	0.62
rs74194252	5	39684000	0.00810121	A	0.86606	0.0315	0.012003	0.00868161		0.0226268	0.012004	0.0594385	A	0.857591	-0.005311	0.009355	0.63
rs9686127	5	39684543	0.00812562	A	0.866063	0.0315	0.012003	0.00868161		0.0226235	0.012004	0.0594749	A	0.857734	-0.005364	0.009356	0.62
rs12515333	5	39679843	0.00798806	C	0.86595	0.0315	0.012004	0.00868718		0.0226336	0.012005	0.0593826	C	0.857355	-0.005314	0.009344	0.63
rs62358729	5	39183334	0.0320133	T	0.782757	0.0259	0.00987	0.00868748		0.0329912	0.00987082	0.000830868	T	0.777917	0.0099	0.007893	0.19
rs834252	5	39185093	0.0320239	G	0.782758	0.0259	0.00987	0.00868748		0.0330396	0.00987082	0.000816336	G	0.777917	0.00982	0.007893	0.19
rs74378620	5	39685599	0.00811405	T	0.866063	0.0315	0.012005	0.00869276		0.0226345	0.012006	0.0593939	T	0.857701	-0.005436	0.009355	0.62
rs2289546	5	39187292	0.0323828	T	0.782727	0.0259	0.009871	0.00869427		0.0330178	0.00987182	0.000823858	T	0.777086	0.01014	0.007883	0.18
rs10050650	5	39687434	0.00812562	T	0.866062	0.0315	0.012008	0.0087095		0.0226236	0.012009	0.0595807	T	0.857736	-0.005426	0.009356	0.62
rs10473142	5	39680059	0.00816462	T	0.866059	0.0315	0.012013	0.00873746		0.022604	0.012014	0.0599084	T	0.857671	-0.005437	0.009353	0.62
rs10473143	5	39680117	0.00816721	T	0.866059	0.0315	0.012014	0.00874305		0.0225988	0.012015	0.0599879	T	0.857696	-0.005447	0.009353	0.61
rs10473144	5	39680477	0.00815561	G	0.866058	0.0315	0.012015	0.00874865		0.0226098	0.012016	0.0598847	G	0.857666	-0.005446	0.009353	0.62
rs1119493	5	39088661	0.00294127	A	0.716498	-0.0236	0.009005	0.00877324		0.00416124	0.00900574	0.644034	A	0.690636	0.004349	0.007078	0.52
rs12152948	5	39211584	0.0137307	T	0.160484	0.0289	0.011028	0.00877746		-0.00323102	0.0110289	0.769553	T	0.166904	0.00502	0.008797	0.58
rs62360192	5	39679391	0.00802376	T	0.865933	0.0314	0.011985	0.00879448		0.0225868	0.011986	0.0595066	T	0.857354	-0.005034	0.009353	0.65
rs3866451	5	39210912	0.0134212	A	0.160554	0.0289	0.011044	0.00887569		-0.00325326	0.0110449	0.768339	A	0.166954	0.00521	0.008798	0.56
rs834006	5	38853173	0.0121718	G	0.325839	-0.0228	0.008716	0.00889981		-0.00755657	0.00871672	0.385994	G	0.290304	0.010267	0.007241	0.14
rs13170711	5	39215655	0.0141302	C	0.160467	0.0289	0.011054	0.00893743		-0.0037	0.0110549	0.737856	C	0.166686	0.005494	0.008795	0.54
rs10941427	5	39217689	0.0141556	C	0.160454	0.0289	0.011061	0.00898081		-0.00386463	0.0110619	0.726816	C	0.166409	0.005485	0.008797	0.53
rs72734725	5	39079706	0.00303959	A	0.717032	-0.0236	0.009033	0.00898452		0.00429343	0.00903374	0.634597	A	0.690567	0.00433	0.007076	0.52
rs10805639	5	39215056	0.0141758	C	0.160476	0.0289	0.011063	0.00899323		-0.00368549	0.0110639	0.739052	C	0.166601	0.005616	0.008796	0.53
rs453826	5	39116820	0.0183019	C	0.247573	-0.0246	0.009421	0.00902283		-0.0255981	0.00942177	0.00658945	C	0.295076	-0.00656	0.007191	0.33
rs3928472	5	39216889	0.014152	C	0.160465	0.0288	0.011031	0.00903244		-0.00380977	0.0110319	0.729838	C	0.166412	0.005463	0.008797	0.54
rs10941426	5	39214868	0.014143	A	0.160481	0.0288	0.011033	0.00904494		-0.00361111	0.0110339	0.74346	A	0.1666	0.005672	0.008796	0.52
rs62358672	5	39086368	0.00292995	C	0.716784	-0.0236	0.009041	0.00904547		0.00429709	0.00904174	0.634609	C	0.691114	0.004314	0.007075	0.52
rs10941425	5	39209619	0.0131669	G	0.160598	0.0288	0.011036	0.00906372		-0.00349644	0.0110369	0.751399	G	0.166879	0.005341	0.008814	0.55
rs4957301	5	39128363	0.0162123	G	0.754814	0.0246	0.009454	0.00926621		0.0257531	0.00945477	0.0064532	G	0.711938	0.008677	0.007227	0.21
rs2937422	5	39525753	0.00342329	A	0.174534	-0.0278	0.010707	0.00941975		-0.0192319	0.0107079	0.072486	A	0.147946	-0.007356	0.009235	0.47
rs62358726	5	39179975	0.0319173	T	0.782674	0.0256	0.009866	0.00946543		0.0326654	0.00986679	0.00093082	T	0.778073	0.010044	0.007893	0.18
rs2910958	5	39307128	0.0499738	T	0.499634	-0.0211	0.008161	0.0097247		-0.0375112	0.00816166	4.30622e-06	T	0.511886	0.003854	0.006553	0.6
rs1039423	5	38834655	0.00472743	T	0.328453	-0.0223	0.008631	0.0097744		-0.00358419	0.00863168	0.677969	T	0.320816	0.018114	0.007023	0.0084
rs417097	5	39307131	0.0498141	T	0.499643	-0.0211	0.008182	0.00991351		-0.0375387	0.00818266	4.48377e-06	T	0.511946	0.003867	0.006553	0.6
rs266902	5	39279833	0.0272654	C	0.609414	0.0213	0.008296	0.0102434		-0.0137073	0.00829664	0.0985049	C	0.633649	-0.004347	0.006792	0.45
rs35249	5	39269845	0.0273331	C	0.609434	0.0213	0.008304	0.0103167		-0.0139625	0.00830464	0.0927068	C	0.634152	-0.004327	0.006797	0.45
rs35250	5	39271431	0.0273735	C	0.609433	0.0213	0.008309	0.0103627		-0.014016	0.00830965	0.0916593	C	0.634184	-0.004341	0.006796	0.45
rs2368096	5	39569965	0.0276146	A	0.488692	-0.0208	0.008122	0.0104388		-0.0270647	0.00812263	0.000862199	A	0.507337	-0.005628	0.006594	0.35
rs1366641	5	39125381	0.0162629	C	0.754316	0.0242	0.009458	0.010507		0.025312	0.00945874	0.00744974	C	0.711774	0.008384	0.007226	0.23
rs1366640	5	39125475	0.0162629	T	0.75432	0.0242	0.009459	0.0105152		0.025312	0.00945974	0.00745602	T	0.711769	0.008336	0.007226	0.23
rs4957132	5	39125799	0.0162513	G	0.754321	0.0242	0.009459	0.0105152		0.0253297	0.00945974	0.00741435	G	0.711816	0.008476	0.007226	0.22
rs2133456	5	39696005	0.000190754	G	0.106169	0.0337	0.013176	0.0105373		0.0222198	0.013177	0.0917468	G	0.10939	0.005502	0.010505	0.68
rs2133457	5	39695990	0.000190754	A	0.106169	0.0337	0.013176	0.0105373		0.0222198	0.013177	0.0917468	A	0.109388	0.005494	0.010505	0.68
rs71588472	5	38886938	0.000788134	A	0.781452	-0.0251	0.009821	0.010596		-0.011178	0.00982176	0.255087	A	0.805267	-0.002344	0.008298	0.79
rs2303805	5	39134602	0.0156113	A	0.755648	0.0242	0.00948	0.0106878		0.0255664	0.00948074	0.00700359	A	0.71404	0.008884	0.007236	0.2
rs1125508	5	39132847	0.0155509	C	0.755653	0.0242	0.009483	0.0107126		0.0255558	0.00948374	0.0070453	C	0.714048	0.008742	0.007238	0.21
rs4957318	5	39134295	0.0154979	C	0.755652	0.0242	0.009483	0.0107126		0.0255301	0.00948374	0.00710265	C	0.714046	0.008883	0.007239	0.2
rs6868792	5	39134735	0.0156122	C	0.755652	0.0242	0.009483	0.0107126		0.0255707	0.00948374	0.00701216	C	0.713911	0.009211	0.007235	0.19
rs1966581	5	39179640	0.027755	C	0.774228	0.0248	0.009762	0.0110706		0.0311327	0.00976275	0.00142804	C	0.75427	0.010006	0.007619	0.17
rs155445	5	39297045	0.0277401	G	0.609211	0.0212	0.008349	0.0111098		-0.0142226	0.00834964	0.0884981	G	0.634068	-0.00445	0.006793	0.44
rs457671	5	39264424	0.0274554	A	0.609348	0.0212	0.008349	0.0111098		-0.0144583	0.00834964	0.083343	A	0.633868	-0.004168	0.0068	0.47
rs40119	5	39283753	0.0274705	G	0.609191	0.0212	0.008351	0.0111291		-0.0143053	0.00835164	0.0867362	G	0.634556	-0.004447	0.006798	0.44
rs42864	5	39283776	0.0274705	C	0.609191	0.0212	0.008351	0.0111291		-0.0143053	0.00835164	0.0867362	C	0.634556	-0.004447	0.006798	0.44
rs11960330	5	39595219	0.0165663	C	0.620613	0.0212	0.008355	0.0111678		0.0253831	0.00835563	0.00238279	C	0.579052	0.00099	0.006637	0.8
rs4957219	5	39701223	0.000191138	T	0.106314	0.0332	0.01312	0.0113904		0.0217867	0.013121	0.0968238	T	0.109431	0.005269	0.010504	0.69
rs41271109	5	38970633	0.00675663	T	0.808272	0.0259	0.01024	0.0114291		0.013353	0.0102408	0.192266	T	0.831196	-0.001735	0.008731	0.86
rs35251	5	39283650	0.0275406	C	0.609186	0.0211	0.008355	0.0115556		-0.0144318	0.00835563	0.0841318	C	0.634294	-0.004473	0.006794	0.44
rs13185848	5	39783370	0.00118536	A	0.881001	-0.0315	0.012491	0.0116751		-0.0358824	0.0124919	0.00407307	A	0.860654	-0.008895	0.009515	0.37
rs3843908	5	39405736	0.226388	C	0.723505	-0.0229	0.00909	0.0117604		-0.022757	0.00909068	0.012303	C	0.726186	-0.008535	0.007343	0.26
rs72732737	5	38951428	0.00668824	T	0.808253	0.0258	0.010251	0.0118417		0.0132423	0.0102518	0.196456	T	0.831296	-0.0018	0.008732	0.85
rs13183676	5	39707104	0.000163416	G	0.106845	0.0328	0.013071	0.0120946		0.0212204	0.013072	0.104514	G	0.109649	0.005662	0.010495	0.66
rs62359834	5	39012468	0.00670567	C	0.808629	0.0258	0.010282	0.0120991		0.0132871	0.0102828	0.196298	C	0.831457	-0.001328	0.008739	0.9
rs4957475	5	39408734	0.226048	G	0.723634	-0.0228	0.0091	0.012228		-0.0226377	0.00910067	0.0128653	G	0.726171	-0.008571	0.007343	0.26
rs72738461	5	39354913	0.00346036	A	0.649363	0.0213	0.008503	0.0122452		0.0213841	0.00850363	0.0119131	A	0.674402	-0.002369	0.007226	0.74
rs62359816	5	38998736	0.00670035	G	0.808304	0.0256	0.010232	0.012351		0.0131296	0.0102327	0.199459	G	0.831091	-0.001986	0.00873	0.84
rs410653	5	39115267	0.0073356	G	0.697546	0.0221	0.008864	0.0126586		0.0161821	0.00886465	0.0679304	G	0.72702	0.002437	0.007615	0.65
rs55678341	5	39764913	0.0120345	G	0.855155	0.0286	0.011512	0.0129783		0.0150738	0.0115128	0.190432	G	0.823945	-0.007482	0.008585	0.39
rs62358174	5	39772047	0.0120265	A	0.855123	0.0286	0.011537	0.0131758		0.0152357	0.0115378	0.186668	A	0.823927	-0.0079	0.008586	0.37
rs56031504	5	39772574	0.0120265	C	0.855124	0.0285	0.011498	0.0131865		0.0152055	0.0114988	0.18605	C	0.823928	-0.007907	0.008586	0.37
rs268091	5	39506623	0.00256466	G	0.553607	0.0202	0.008151	0.0132038		0.00888067	0.00815158	0.275959	G	0.601533	0.003931	0.006721	0.62
rs62358173	5	39769145	0.0119102	A	0.855311	0.0285	0.011505	0.0132424		0.0152945	0.0115058	0.183755	A	0.823918	-0.007749	0.008588	0.38
rs72741780	5	39587624	0.0196843	G	0.583495	-0.0205	0.00828	0.0132921		-0.0223002	0.0082806	0.00707975	G	0.617573	0.001788	0.006735	0.89
rs10036068	5	39183133	0.0345503	G	0.242427	-0.0235	0.009494	0.0133144		-0.0284652	0.00949468	0.00271744	G	0.255449	-0.01426	0.007521	0.052
rs16869253	5	39763011	0.0120755	A	0.855123	0.0285	0.011526	0.0134108		0.0149501	0.0115268	0.194638	A	0.823894	-0.007295	0.008584	0.4
rs62358172	5	39765475	0.0121405	C	0.855501	0.0285	0.011539	0.0135157		0.0148229	0.0115398	0.198968	C	0.824385	-0.007448	0.008597	0.39
rs2367585	5	39414207	0.216178	C	0.691032	-0.0216	0.008747	0.0135333		-0.0224233	0.00874762	0.0103664	C	0.721943	-0.013938	0.007302	0.057
rs62358180	5	39786974	0.0120658	C	0.855065	0.0285	0.011543	0.013548		0.0150909	0.0115438	0.191121	C	0.823959	-0.008108	0.008587	0.35
rs62358181	5	39787031	0.0120658	G	0.855059	0.0285	0.011545	0.0135642		0.0150877	0.0115458	0.191293	G	0.823959	-0.008109	0.008587	0.35
rs62358179	5	39785826	0.0119765	C	0.855072	0.0285	0.011548	0.0135886		0.0151073	0.0115488	0.19083	C	0.823973	-0.008216	0.008587	0.35
rs6883550	5	39779587	0.012099	G	0.855065	0.0285	0.011549	0.0135967		0.0151	0.0115498	0.191083	G	0.823967	-0.007954	0.008587	0.36
rs66782	5	39191294	0.0271274	C	0.255353	-0.0229	0.00928	0.0135995		-0.0251076	0.00928066	0.00682296	C	0.269723	-0.009107	0.007374	0.2
rs62358184	5	39798643	0.0121456	C	0.855047	0.0284	0.011524	0.0137234		0.0153592	0.0115248	0.182627	C	0.823938	-0.00748	0.008593	0.39
rs72734756	5	39165470	0.0263596	C	0.802864	0.0254	0.010307	0.0137264		0.0330182	0.0103077	0.00135891	C	0.786424	0.009189	0.007984	0.23
rs6895953	5	39084471	1.88839e-05	G	0.5538	0.0201	0.008191	0.0141311		0.0151566	0.00819158	0.0642759	G	0.577586	-0.002469	0.006637	0.74
rs696736	5	39193773	0.02961	T	0.254801	-0.0229	0.009333	0.0141411		-0.0260809	0.00933366	0.00520141	T	0.265775	-0.009961	0.00743	0.16
rs72734758	5	39166510	0.0265019	T	0.802841	0.0252	0.010293	0.0143546		0.0328393	0.0102937	0.00142162	T	0.786336	0.00913	0.007988	0.23
rs17380263	5	39164823	0.0263736	A	0.802895	0.0252	0.010296	0.014383		0.0328459	0.0102967	0.00142307	A	0.786288	0.009557	0.00798	0.21
rs62358711	5	39164710	0.0263174	G	0.802901	0.0252	0.010296	0.014383		0.0328638	0.0102967	0.00141451	G	0.78656	0.009603	0.007985	0.21
rs12653635	5	39604659	0.0199991	G	0.584694	-0.0202	0.008258	0.0144406		-0.0217765	0.00825858	0.00836835	G	0.616134	0.00216	0.00674	0.85
rs9292733	5	39193064	0.0294227	C	0.254909	-0.0228	0.009325	0.0144836		-0.0259648	0.00932565	0.00536543	C	0.265974	-0.0109	0.007418	0.13
rs12653467	5	39609832	0.0195465	C	0.584743	-0.0202	0.008268	0.0145595		-0.0218267	0.00826858	0.00829767	C	0.617633	0.001779	0.006742	0.89
rs35364704	5	39597682	0.0195169	T	0.584707	-0.0202	0.008277	0.014667		-0.0219923	0.00827758	0.00788734	T	0.617726	0.001587	0.006735	0.91
rs35676171	5	39597897	0.0195227	T	0.584701	-0.0202	0.008277	0.014667		-0.0219968	0.00827758	0.00787459	T	0.617664	0.001663	0.006735	0.9
rs72741782	5	39595712	0.019514	T	0.584707	-0.0202	0.008283	0.014739		-0.0219902	0.00828358	0.00793851	T	0.617713	0.001568	0.006735	0.91
rs72741781	5	39588542	0.0194986	T	0.584729	-0.0202	0.008286	0.014775		-0.0219908	0.00828658	0.00795943	T	0.617628	0.001806	0.006735	0.89
rs989907	5	39592295	0.0194404	A	0.584726	-0.0202	0.008287	0.0147871		-0.0220081	0.00828758	0.00791796	A	0.617801	0.001822	0.006735	0.88
rs111672062	5	39594199	0.0194174	T	0.584706	-0.0201	0.008246	0.0147874		-0.0218963	0.00824657	0.00792625	T	0.61761	0.001684	0.006734	0.9
rs2887160	5	39593794	0.0194396	A	0.584706	-0.0201	0.008247	0.0147994		-0.0218986	0.00824757	0.00792705	A	0.617677	0.001682	0.006734	0.9
rs72741779	5	39586664	0.019548	A	0.584726	-0.0201	0.008254	0.0148843		-0.0218453	0.00825457	0.00813421	A	0.617583	0.002094	0.006736	0.85
rs12653618	5	39604771	0.0197303	C	0.584727	-0.0201	0.008258	0.0149329		-0.0218539	0.00825857	0.00814009	C	0.617559	0.001657	0.006738	0.9
rs2134169	5	39594792	0.0195169	G	0.584699	-0.0201	0.008258	0.0149329		-0.0218897	0.00825857	0.00803632	G	0.617682	0.001612	0.006735	0.91
rs11750297	5	39600733	0.0195563	G	0.584733	-0.0201	0.008269	0.015067		-0.0219092	0.00826957	0.00806393	G	0.617807	0.001701	0.006736	0.9
rs72741784	5	39596852	0.0195169	A	0.584707	-0.0201	0.00827	0.0150792		-0.0218923	0.00827057	0.00812058	A	0.617727	0.001587	0.006735	0.91
rs12186719	5	39590864	0.0193901	A	0.584677	-0.0201	0.008277	0.0151649		-0.0218518	0.00827757	0.00829351	A	0.617219	0.002076	0.006736	0.86
rs260332	5	39189961	0.0301858	T	0.249229	-0.0228	0.009391	0.0151884		-0.0260623	0.00939164	0.00551921	T	0.262201	-0.011233	0.00746	0.12
rs2937429	5	39573051	0.00183894	T	0.751749	0.0226	0.009358	0.0157332		0.0224823	0.00935863	0.0162922	T	0.770425	0.005486	0.007866	0.54
rs1995207	5	39810231	0.0122353	G	0.731675	0.0222	0.009218	0.0160256		0.0290431	0.00921863	0.00163002	G	0.763231	0.008148	0.007735	0.3
rs1995208	5	39809704	0.0121448	C	0.731668	0.0222	0.009219	0.0160371		0.0290548	0.00921963	0.00162487	C	0.763232	0.008103	0.007735	0.3
rs34184847	5	39809467	0.0121358	C	0.731674	0.0222	0.009221	0.0160601		0.0290469	0.00922163	0.00163342	C	0.763225	0.008148	0.007735	0.3
rs11949864	5	38903923	0.00538607	T	0.809311	0.0246	0.010265	0.0165528		0.0119947	0.0102657	0.242634	T	0.8261	-0.002279	0.008622	0.82
rs13188259	5	39220055	0.00957245	T	0.139567	0.0279	0.01166	0.0167205		-0.00844536	0.0116608	0.468909	T	0.15254	0.006171	0.00911	0.51
rs62358753	5	39221366	0.00955684	T	0.139543	0.0279	0.011688	0.0169836		-0.00867337	0.0116888	0.458072	T	0.152241	0.00644	0.009113	0.49
rs16900077	5	39227944	0.00999246	G	0.139709	0.0278	0.01167	0.0172106		-0.00925368	0.0116708	0.427839	G	0.154252	0.006531	0.009048	0.48
rs1542798	5	39224672	0.00981451	A	0.139544	0.0278	0.011692	0.0174213		-0.00879834	0.0116928	0.451774	A	0.152295	0.006228	0.009108	0.5
rs4957225	5	39820671	0.0101066	G	0.770754	0.0231	0.009716	0.0174294		0.0359119	0.00971664	0.000219098	G	0.784014	0.016615	0.007989	0.036
rs13171671	5	39224003	0.00973775	T	0.139542	0.0278	0.011697	0.0174693		-0.00887898	0.0116978	0.447833	T	0.152315	0.006257	0.009108	0.5
rs35949167	5	39819938	0.0101382	G	0.770765	0.0231	0.00973	0.0175918		0.0359157	0.00973064	0.000223381	G	0.784028	0.016759	0.00799	0.035
rs1542799	5	39224970	0.00981451	C	0.13955	0.0278	0.01171	0.0175947		-0.00888069	0.0117108	0.44825	C	0.152296	0.006218	0.009108	0.5
rs195230	5	39188596	0.0247431	C	0.252514	-0.0229	0.009648	0.0176181		-0.0262204	0.00964867	0.00657731	C	0.253643	-0.01037	0.007536	0.15
rs268103	5	39499469	0.00233112	A	0.549836	0.0193	0.008148	0.0178517		0.00763543	0.00814852	0.348742	A	0.601167	0.004668	0.006702	0.55
rs268104	5	39499284	0.00233301	G	0.549836	0.0193	0.008148	0.0178517		0.0076494	0.00814852	0.347861	G	0.601131	0.004739	0.006701	0.54
rs72734749	5	39155784	0.0208273	G	0.809367	0.0246	0.010394	0.017945		0.0313663	0.0103947	0.00254837	G	0.782085	0.01024	0.007941	0.17
rs268090	5	39508269	0.00257779	A	0.552395	0.0192	0.008127	0.0181524		0.00792448	0.00812752	0.329551	A	0.601337	0.004082	0.006732	0.6
rs268082	5	39487764	0.00474519	T	0.557641	0.0192	0.008128	0.0181666		0.00773341	0.00812851	0.341405	T	0.611777	0.005831	0.006722	0.44
rs34312538	5	39816313	0.0100991	C	0.77141	0.0231	0.009779	0.0181666		0.0359184	0.00977964	0.000239928	C	0.78402	0.016767	0.00799	0.035
rs2432215	5	39490077	0.00475803	G	0.557661	0.0192	0.008138	0.0183093		0.00774319	0.00813851	0.341388	G	0.61203	0.005508	0.006726	0.47
rs6865364	5	39063890	4.28713e-05	G	0.56869	0.0193	0.008217	0.0188346		0.014061	0.00821752	0.0870631	G	0.594867	-0.000769	0.006674	0.93
rs10461997	5	38984149	3.7813e-05	C	0.569061	0.0192	0.008192	0.019091		0.0140247	0.00819251	0.0869159	C	0.595144	-0.000656	0.006669	0.94
rs2043112	5	38955796	5.11745e-05	G	0.569052	0.0192	0.008193	0.0191056		0.0140605	0.00819351	0.0861522	G	0.595312	-0.000792	0.006673	0.92
rs12515328	5	39019550	3.58591e-05	C	0.569041	0.0192	0.008194	0.0191203		0.0139828	0.00819451	0.0879406	C	0.594989	-0.000603	0.006669	0.95
rs13168867	5	38975458	4.06687e-05	T	0.569054	0.0192	0.008195	0.0191349		0.0140042	0.00819551	0.0874944	T	0.595092	-0.000606	0.006669	0.95
rs13177882	5	39021493	3.7705e-05	G	0.56904	0.0192	0.008195	0.0191349		0.0140204	0.00819551	0.0871296	G	0.595089	-0.000505	0.006669	0.96
rs7318	5	38935682	4.24605e-05	C	0.569034	0.0192	0.008197	0.0191643		0.0140456	0.00819751	0.0866393	C	0.595299	-0.000476	0.006671	0.96
rs12233987	5	39053547	4.82802e-05	T	0.569034	0.0192	0.008199	0.0191936		0.0139644	0.00819951	0.0885529	T	0.594992	-0.00055	0.006671	0.95
rs7724222	5	38931313	4.57115e-05	A	0.569023	0.0192	0.00821	0.0193556		0.0140671	0.00821051	0.086656	A	0.59519	-0.000793	0.006673	0.92
rs6870073	5	38974326	4.53224e-05	A	0.56904	0.0192	0.008213	0.0193998		0.0140164	0.00821351	0.0879146	A	0.595115	-0.000553	0.006669	0.95
rs16867831	5	38880843	0.00131702	C	0.788991	-0.0231	0.009886	0.019458		-0.011396	0.00988661	0.249045	C	0.804075	0.01274	0.008251	0.1
rs6863066	5	39219615	0.0097431	T	0.138372	0.0274	0.011742	0.0196217		-0.00912101	0.0117427	0.437314	T	0.15147	0.006919	0.009134	0.46
rs12659919	5	39072800	4.3582e-05	T	0.569175	0.0192	0.00823	0.0196519		0.0138444	0.00823051	0.0925527	T	0.595138	-0.001099	0.006679	0.89
rs62352605	5	38902884	0.00545192	T	0.809778	0.0239	0.01025	0.0197161		0.0112858	0.0102506	0.270903	T	0.82667	-0.002452	0.008633	0.81
rs6888587	5	38881114	0.00149208	T	0.788878	-0.0231	0.009913	0.0197917		-0.0113651	0.00991361	0.251624	T	0.803568	0.014014	0.008229	0.074
rs6867585	5	38881115	0.00147857	G	0.788875	-0.0231	0.009914	0.0198041		-0.0113306	0.00991461	0.253113	G	0.803428	0.013503	0.008226	0.085
rs3909469	5	39424010	0.125708	A	0.735882	-0.0213	0.009146	0.0198651		-0.0263787	0.00914656	0.00392654	A	0.742737	-0.002992	0.007479	0.66
rs2584248	5	39232650	0.00964022	T	0.139724	0.0272	0.011682	0.0198925		-0.00963367	0.0116827	0.409594	T	0.152108	0.006857	0.009105	0.46
rs1642522	5	39228991	0.0103181	A	0.130765	0.0279	0.011994	0.0200099		-0.00942897	0.0119947	0.431813	A	0.149741	0.010141	0.009162	0.27
rs7718143	5	38882921	0.00631807	A	0.82416	0.0245	0.010555	0.0202774		0.0129102	0.0105556	0.221307	A	0.837647	-0.009713	0.008931	0.29
rs10036224	5	38900046	0.00538645	A	0.809776	0.0239	0.010303	0.0203564		0.0113057	0.0103036	0.272528	A	0.826773	-0.002282	0.008641	0.82
rs61526978	5	39164392	0.026234	A	0.808422	0.0242	0.010435	0.0203886		0.0319505	0.0104357	0.00220105	A	0.786395	0.009925	0.007985	0.2
rs10461998	5	38984797	4.16853e-05	T	0.569207	0.019	0.0082	0.0204997		0.0137631	0.0082005	0.0932831	T	0.595411	-0.000696	0.00667	0.94
rs35831082	5	38963532	5.22253e-05	A	0.569192	0.019	0.0082	0.0204997		0.0137929	0.0082005	0.0925763	A	0.595412	-0.000833	0.006669	0.92
rs13165709	5	38971865	3.40616e-05	A	0.568979	0.019	0.008203	0.0205459		0.0141365	0.0082035	0.0848463	A	0.592815	0.000395	0.006674	0.93
rs13166875	5	38996638	4.46916e-05	A	0.569179	0.019	0.008209	0.0206385		0.0137618	0.0082095	0.0936735	A	0.595359	-0.000683	0.006671	0.94
rs2278326	5	38881353	0.00146167	A	0.788892	-0.0229	0.009897	0.0206769		-0.0110378	0.0098976	0.264764	A	0.80329	0.013577	0.008237	0.084
rs13172803	5	38927144	4.7446e-05	A	0.569173	0.019	0.008212	0.0206849		0.0138118	0.0082125	0.0926071	A	0.595627	-0.001247	0.006677	0.87
rs13171123	5	39060643	4.79017e-05	C	0.56917	0.019	0.008213	0.0207004		0.0137217	0.0082135	0.0947954	C	0.595429	-0.000621	0.006674	0.94
rs2939338	5	39573464	0.00535859	C	0.795192	0.0229	0.009967	0.0215856		0.0198571	0.00996759	0.0463531	C	0.817677	0.002268	0.008549	0.88
rs10941412	5	38919158	0.00542879	G	0.805172	0.0233	0.010145	0.021636		0.0109964	0.0101456	0.278429	G	0.825535	-0.003185	0.008612	0.74
rs10062538	5	39612157	0.0184791	C	0.59418	-0.0189	0.008264	0.0221942		-0.020291	0.00826449	0.0140804	C	0.614813	0.003103	0.006737	0.74
rs4957363	5	39182533	0.0318053	A	0.239419	-0.0218	0.009551	0.0224608		-0.0276249	0.00955157	0.00382567	A	0.250405	-0.01501	0.007583	0.043
rs358515	5	39096128	0.00102442	A	0.081112	-0.0344	0.015104	0.0227539		0.012623	0.0151049	0.403329	A	0.117583	0.00215	0.010242	0.77
rs62358707	5	39157168	0.0207214	G	0.809794	0.0236	0.010404	0.0233074		0.0304171	0.0104046	0.00346201	G	0.782385	0.009833	0.007943	0.19
rs113402739	5	39154847	0.0205916	C	0.809802	0.0236	0.010407	0.0233472		0.0304131	0.0104076	0.00347567	C	0.782339	0.010004	0.007943	0.18
rs72734747	5	39154302	0.0206647	G	0.809803	0.0236	0.010407	0.0233472		0.0303585	0.0104076	0.0035347	G	0.78236	0.009961	0.007945	0.19
rs10512710	5	39157960	0.0207391	T	0.809788	0.0236	0.010427	0.0236138		0.0304074	0.0104276	0.00354501	T	0.782529	0.010049	0.007945	0.18
rs62358708	5	39159448	0.020671	C	0.809797	0.0235	0.010401	0.0238586		0.0303009	0.0104016	0.00357866	C	0.782838	0.009843	0.007953	0.19
rs62358709	5	39161898	0.0205766	A	0.809791	0.0235	0.010401	0.0238586		0.0303347	0.0104016	0.00354154	A	0.782451	0.00996	0.007942	0.19
rs62358710	5	39162002	0.0205707	T	0.809799	0.0235	0.010401	0.0238586		0.0303169	0.0104016	0.00356108	T	0.782499	0.010076	0.007943	0.18
rs4264965	5	39156172	0.0207283	C	0.809765	0.0235	0.010418	0.0240887		0.0303471	0.0104186	0.00358232	C	0.782313	0.00996	0.007943	0.19
rs7715268	5	39762565	2.7733e-06	G	0.72729	-0.0205	0.009095	0.0241971		-0.0193499	0.00909552	0.0333858	G	0.748315	-0.007889	0.007572	0.31
rs72734750	5	39157822	0.0207063	G	0.809748	0.0235	0.01046	0.0246622		0.0303212	0.0104606	0.00374828	G	0.782251	0.009778	0.007943	0.19
rs35203898	5	39154747	0.0339264	T	0.870007	0.0271	0.012075	0.0248127		0.0258607	0.0120757	0.0322294	T	0.894938	0.006913	0.010841	0.52
rs72741796	5	39614902	0.0184123	T	0.587933	-0.0185	0.008284	0.0255344		-0.0199894	0.00828447	0.0158269	T	0.613769	0.003526	0.006734	0.69
rs55818129	5	39425092	0.069622	T	0.84208	-0.0249	0.011194	0.0261211		-0.0419195	0.0111946	0.000180674	T	0.882043	-0.045171	0.010211	1.1e-05
rs7704513	5	39753535	0.000147144	A	0.716543	-0.0199	0.008951	0.0262013		-0.0192346	0.00895149	0.0316532	A	0.738568	-0.005335	0.007475	0.48
rs72741793	5	39614425	0.0184552	C	0.587943	-0.0183	0.008242	0.026396		-0.0197409	0.00824245	0.0166191	C	0.613928	0.003749	0.006734	0.67
rs11747163	5	39616553	0.0185153	G	0.587952	-0.0183	0.008258	0.0266892		-0.0198703	0.00825845	0.016126	G	0.613964	0.003706	0.006737	0.67
rs6888274	5	39766315	2.88737e-06	T	0.727801	-0.0202	0.009118	0.0267328		-0.0189555	0.0091185	0.0376358	T	0.748077	-0.008381	0.00757	0.28
rs13159924	5	39454133	0.0695017	G	0.786927	0.0221	0.009984	0.0268603		0.0428533	0.00998455	1.771e-05	G	0.766317	-0.012484	0.007735	0.12
rs6879690	5	39651096	0.000164787	C	0.862252	-0.0258	0.011713	0.0276173		-0.0214821	0.0117136	0.0666622	C	0.89721	0.002801	0.010817	0.79
rs6896521	5	39775195	6.66678e-06	G	0.728177	-0.0201	0.009132	0.0277324		-0.0189886	0.00913249	0.0375957	G	0.748637	-0.008536	0.007576	0.27
rs11953871	5	39452570	0.0699015	A	0.786904	0.0219	0.009955	0.027814		0.0426637	0.00995554	1.82394e-05	A	0.766412	-0.012573	0.007735	0.12
rs112871279	5	39155653	0.0336382	A	0.869228	0.0265	0.012055	0.0279307		0.0252496	0.0120556	0.0362222	A	0.895102	0.006892	0.010854	0.52
rs13160161	5	39058356	0.000130253	G	0.580659	0.0182	0.00828	0.0279443		0.0132598	0.00828045	0.109301	G	0.605213	-0.001714	0.006712	0.81
rs11747365	5	39743022	0.000145514	T	0.716456	-0.0198	0.009025	0.0282422		-0.0191172	0.00902548	0.0341632	T	0.738574	-0.005419	0.007476	0.47
rs79882040	5	39638142	0.000161875	C	0.862218	-0.0256	0.011671	0.0282735		-0.0213059	0.0116716	0.0679334	C	0.897251	0.003693	0.01082	0.73
rs78081902	5	39646827	0.000159889	C	0.862231	-0.0256	0.011673	0.0283005		-0.0213968	0.0116736	0.0668146	C	0.896978	0.002849	0.010812	0.79
rs76908973	5	39660012	0.000210025	G	0.862599	-0.0256	0.011699	0.0286535		-0.021389	0.0116996	0.0675218	G	0.897831	0.002787	0.010847	0.78
rs77844681	5	39641397	0.000162429	T	0.862228	-0.0256	0.011701	0.0286807		-0.0212852	0.0117016	0.0689123	T	0.897203	0.003026	0.010818	0.77
rs7706265	5	39653296	0.000164447	G	0.862254	-0.0256	0.011711	0.0288171		-0.0212878	0.0117116	0.0691156	G	0.897202	0.002828	0.010817	0.79
rs13182078	5	39742473	0.000116257	A	0.716239	-0.0196	0.008983	0.029117		-0.0189657	0.00898347	0.034757	A	0.739122	-0.005747	0.00749	0.45
rs1978631	5	39135868	0.0104378	T	0.71277	0.0196	0.009026	0.0298931		0.0199958	0.00902647	0.0267435	T	0.681203	0.005227	0.007044	0.43
rs834007	5	38882576	0.00472	C	0.299977	0.0192	0.008859	0.0302129		0.0153429	0.00885946	0.0833077	C	0.315903	-0.01069	0.007121	0.12
rs357269	5	38877564	0.00466147	G	0.816595	0.0226	0.010461	0.0307413		0.0137289	0.0104615	0.189413	G	0.833183	-0.013011	0.008759	0.14
rs950322	5	39745475	0.00160328	G	0.679679	-0.0186	0.00868	0.0321246		-0.0144649	0.00868043	0.0956373	G	0.695237	-0.002113	0.007137	0.8
rs1353835	5	39748470	0.00524028	G	0.361449	-0.018	0.008414	0.0324121		-0.0152657	0.00841442	0.0696423	G	0.412305	0.001255	0.006672	0.87
rs1593082	5	39087552	0.00218107	A	0.07733	-0.0331	0.015483	0.0325307		0.0115228	0.0154838	0.456765	A	0.118762	0.005454	0.010148	0.54
rs1119492	5	39088723	0.00213067	C	0.077344	-0.0331	0.015493	0.0326429		0.011724	0.0154938	0.449237	C	0.118724	0.005141	0.010152	0.56
rs357270	5	38877333	0.00473727	A	0.816567	0.0223	0.010448	0.0328117		0.013428	0.0104485	0.198736	A	0.833306	-0.012496	0.008764	0.16
rs664176	5	38886018	0.000630252	A	0.624911	0.0178	0.008363	0.033302		0.00104782	0.00836341	0.900297	A	0.655607	-0.006846	0.006873	0.33
rs72732754	5	38999995	0.00215865	A	0.732822	-0.0195	0.009183	0.0337129		0.00710487	0.00918345	0.439132	A	0.718921	0.003871	0.00735	0.58
rs261739	5	39239277	0.0101535	G	0.138559	0.0248	0.011717	0.0342953		-0.0122397	0.0117176	0.296227	G	0.153892	0.006926	0.00906	0.46
rs261747	5	39245521	0.0102352	G	0.138553	0.0248	0.011722	0.034372		-0.0122743	0.0117226	0.29507	G	0.153942	0.006868	0.009059	0.46
rs4957484	5	39588871	0.0205281	T	0.652132	0.018	0.008514	0.0345012		0.023563	0.00851441	0.0056501	T	0.601211	0.002502	0.006685	0.63
rs266897	5	39236528	0.0101756	C	0.138568	0.0248	0.011743	0.0346953		-0.0123907	0.0117436	0.291376	C	0.153935	0.00698	0.009059	0.46
rs375155	5	38873618	0.00466149	C	0.816639	0.0221	0.010469	0.0347728		0.0132013	0.0104695	0.207336	C	0.83318	-0.012299	0.008772	0.16
rs13182214	5	39742485	0.00153204	C	0.67936	-0.0183	0.008682	0.0350475		-0.0141747	0.00868242	0.102558	C	0.695801	-0.002416	0.007149	0.77
rs10473151	5	39742326	0.00161863	C	0.679361	-0.0182	0.008649	0.0353532		-0.0140723	0.00864941	0.103744	C	0.695074	-0.002229	0.007138	0.79
rs12654031	5	38985015	8.60895e-05	G	0.565502	0.0172	0.008223	0.0364659		0.0124218	0.00822339	0.130905	G	0.592498	-0.00012	0.006662	1
rs13186568	5	39753485	7.13618e-06	G	0.728343	-0.019	0.009102	0.0368472		-0.0178894	0.00910242	0.0493748	G	0.748578	-0.007871	0.007572	0.31
rs1501708	5	39604871	0.00338881	T	0.547868	0.017	0.008145	0.0368728		0.0192526	0.00814538	0.0180973	T	0.510492	-0.00148	0.006554	0.91
rs7708628	5	38870763	0.00295893	A	0.771889	-0.0201	0.009637	0.0370048		-0.0102273	0.00963745	0.288596	A	0.781716	0.018225	0.007954	0.018
rs13169697	5	39810108	0.0207075	G	0.794884	0.0211	0.010143	0.0375024		0.0296386	0.0101435	0.00347863	G	0.799163	0.015446	0.008207	0.061
rs1566619	5	38871086	0.00294094	T	0.771901	-0.0199	0.009596	0.0380997		-0.0101205	0.00959644	0.291605	T	0.781799	0.017983	0.007955	0.02
rs1039422	5	38870109	0.00293738	C	0.771915	-0.0199	0.009607	0.0383208		-0.0100925	0.00960744	0.293494	C	0.782019	0.017663	0.007959	0.022
rs525735	5	38881628	0.00215125	G	0.777692	0.0201	0.009776	0.0397772		0.0116524	0.00977644	0.233307	G	0.778649	-0.00452	0.007923	0.57
rs1260809	5	39583375	0.0268803	C	0.305447	-0.0182	0.008862	0.0400035		-0.0182564	0.0088624	0.0394	C	0.288958	0.008083	0.007229	0.3
rs11956744	5	39818150	0.00236353	T	0.244113	-0.0193	0.00943	0.0406915		-0.0113526	0.00943042	0.228658	T	0.272355	0.013977	0.007372	0.061
rs3792856	5	38879218	0.00314286	T	0.77186	-0.0196	0.009616	0.041523		-0.00966223	0.00961642	0.315011	T	0.782008	0.017271	0.007947	0.025
rs663845	5	38886040	0.000624661	T	0.625875	0.017	0.008343	0.0415863		0.000372519	0.00834336	0.964387	T	0.655374	-0.006715	0.006871	0.33
rs3828648	5	38878816	0.00309641	A	0.771837	-0.0195	0.009639	0.0430699		-0.00951889	0.00963941	0.323399	A	0.781498	0.017544	0.007942	0.023
rs266895	5	39242789	0.0109544	C	0.13041	0.0242	0.012042	0.0444701		-0.0135543	0.0120425	0.26036	C	0.151647	0.00996	0.009115	0.29
rs13190075	5	38914325	0.00352313	T	0.785741	-0.0199	0.009903	0.044485		-0.00744536	0.00990342	0.452173	T	0.791547	0.001154	0.008046	0.88
rs13185542	5	38922853	0.00353489	G	0.785705	-0.0198	0.00987	0.0448478		-0.00745236	0.00987042	0.450237	G	0.791752	0.001175	0.008054	0.88
rs13189402	5	38922894	0.00351401	G	0.785705	-0.0198	0.00987	0.0448478		-0.00744574	0.00987042	0.450639	G	0.79175	0.001159	0.008054	0.88
rs261744	5	39247923	0.00945769	C	0.136749	0.0236	0.011766	0.0448798		-0.0133994	0.0117665	0.254797	C	0.151116	0.007824	0.009132	0.4
rs4957508	5	39801674	0.0124453	G	0.728304	0.0183	0.009151	0.0455239		0.0252226	0.00915139	0.00584854	G	0.759883	0.008513	0.007698	0.28
rs6866942	5	39482700	0.06398	A	0.783955	0.0198	0.00991	0.0457186		0.04069	0.00991042	4.02951e-05	A	0.763013	-0.015226	0.007689	0.054
rs10941439	5	39496108	0.0639127	C	0.783929	0.0198	0.009918	0.0458936		0.0407968	0.00991842	3.90145e-05	C	0.763	-0.014948	0.0077	0.059
rs13162070	5	39493406	0.0639586	T	0.783945	0.0198	0.009922	0.0459812		0.0407723	0.00992242	3.97191e-05	T	0.763081	-0.015157	0.007698	0.055
rs13165383	5	39089342	1.43e-05	G	0.526498	0.0163	0.008169	0.0460049		0.0138549	0.00816934	0.0898936	G	0.557359	-0.000221	0.006603	1
rs13159058	5	39489816	0.063903	C	0.783944	0.0198	0.009936	0.0462884		0.0407261	0.00993642	4.15532e-05	C	0.763104	-0.015239	0.007695	0.054
rs3849779	5	39484662	0.0639692	T	0.783965	0.0196	0.009865	0.0469421		0.0405713	0.00986541	3.91434e-05	T	0.762729	-0.015264	0.007688	0.054
rs12516833	5	39735991	0.0092773	G	0.322222	-0.0172	0.008712	0.048349		-0.0176566	0.00871235	0.0427019	G	0.367734	0.001403	0.00682	0.88
rs10045655	5	39093806	2.08832e-05	A	0.52485	0.016	0.008123	0.048871		0.0136556	0.00812333	0.0927553	A	0.557093	-0.000109	0.006615	0.98
rs11746719	5	39737284	0.00913974	T	0.322232	-0.0172	0.008737	0.0489945		-0.0175488	0.00873736	0.0445922	T	0.367078	0.001625	0.006828	0.86
rs7708302	5	39736378	0.0092773	G	0.322234	-0.0172	0.008739	0.0490463		-0.0176566	0.00873936	0.0433469	G	0.367782	0.001382	0.00682	0.89
rs476569	5	39342308	0.0470724	C	0.532617	0.016	0.00813	0.0490658		0.029674	0.00813033	0.000262455	C	0.515683	-0.007584	0.006612	0.29
rs13180523	5	39092041	9.5851e-06	A	0.524823	0.016	0.008145	0.0494843		0.01364	0.00814533	0.0940163	A	0.555976	-0.000321	0.006604	1
rs13187858	5	39476930	0.0681752	A	0.78883	0.0196	0.009982	0.0495841		0.0401563	0.0099824	5.75313e-05	A	0.767382	-0.014952	0.007744	0.061
rs13167273	5	39473358	0.0683341	C	0.788823	0.0196	0.009985	0.0496526		0.0401809	0.0099854	5.72267e-05	C	0.767497	-0.015084	0.007743	0.058
rs17335879	5	39463197	0.0684536	G	0.78883	0.0196	0.009997	0.0499271		0.0401385	0.0099974	5.94732e-05	G	0.767478	-0.014868	0.007743	0.063
rs3849776	5	39462738	0.0684695	C	0.78883	0.0196	0.009998	0.04995		0.0401587	0.0099984	5.90659e-05	C	0.767443	-0.014851	0.007743	0.063
rs34762855	5	39151651	0.0176946	C	0.791082	0.0198	0.010124	0.0504948		0.0250414	0.0101244	0.0133848	C	0.772459	0.01003	0.007841	0.18
rs17472933	5	39557453	0.017089	G	0.518709	-0.0156	0.008039	0.0523141		-0.0188037	0.0080393	0.019337	G	0.513303	0.000157	0.006575	0.99
rs2371218	5	39718145	0.00953763	C	0.322104	-0.0169	0.008743	0.0532393		-0.0173538	0.00874334	0.0471667	C	0.367953	0.001501	0.006818	0.87
rs13159016	5	39489637	0.0679001	G	0.788719	0.0193	0.009989	0.053344		0.039896	0.00998938	6.50106e-05	G	0.767574	-0.015098	0.007749	0.058
rs10941433	5	39430811	0.0606198	C	0.851619	-0.0221	0.011534	0.0553556		-0.0347587	0.0115344	0.00258274	C	0.888788	-0.047214	0.010417	6e-06
rs28698773	5	39436244	0.0603105	A	0.851574	-0.0221	0.011562	0.0559488		-0.0347353	0.0115624	0.00266321	A	0.888937	-0.050322	0.010412	1.4e-06
rs10214103	5	39077460	1.43051e-05	A	0.525658	0.0156	0.008172	0.0562676		0.0131423	0.00817231	0.107801	A	0.556981	0.000135	0.006597	0.95
rs73080552	5	39435433	0.0604783	G	0.851605	-0.0221	0.011585	0.0564379		-0.0346545	0.0115854	0.00277874	G	0.889218	-0.050438	0.010434	1.4e-06
rs6451451	5	39721826	0.00943808	C	0.324918	-0.0166	0.008717	0.0568679		-0.01705	0.00871732	0.0504792	C	0.367995	0.001489	0.006819	0.87
rs1239269	5	39015353	0.0101594	G	0.775878	-0.0185	0.009737	0.0574372		-0.0209577	0.00973736	0.031374	G	0.807367	0.000155	0.008296	0.99
rs10065847	5	39094187	3.12038e-05	G	0.525895	0.0155	0.008167	0.0577117		0.0129402	0.0081673	0.113104	G	0.558246	1.7e-05	0.006622	0.97
rs13154561	5	39078291	1.28318e-05	T	0.525561	0.0155	0.008178	0.0580488		0.0130552	0.0081783	0.110416	T	0.556973	0.000147	0.006597	0.95
rs7729041	5	39090696	1.73997e-05	C	0.525815	0.0155	0.008183	0.0582023		0.013023	0.0081833	0.111516	C	0.557017	0.000136	0.006604	0.95
rs10065926	5	39094257	2.98483e-05	G	0.525898	0.0155	0.008187	0.0583252		0.0129256	0.0081873	0.114396	G	0.558206	2.5e-05	0.006621	0.97
rs6896651	5	39084911	1.15577e-05	G	0.525556	0.0155	0.008189	0.0583867		0.0130584	0.0081893	0.110808	G	0.556953	0.000171	0.006599	0.95
rs10042314	5	39088981	1.4113e-05	A	0.525815	0.0155	0.008192	0.058479		0.0130197	0.0081923	0.112002	A	0.556864	-5.7e-05	0.006601	0.98
rs11741120	5	39516829	0.0222039	C	0.495402	-0.0153	0.008093	0.0586881		-0.0196181	0.00809329	0.0153509	C	0.499808	-0.001304	0.006568	0.81
rs12659964	5	39671325	3.28436e-05	G	0.456731	0.0155	0.008201	0.0587562		0.0132445	0.0082013	0.106328	G	0.454981	0.00774	0.006589	0.31
rs7729177	5	39090630	1.67761e-05	G	0.525832	0.0153	0.008112	0.0592822		0.012844	0.00811229	0.113357	G	0.557189	-0.000107	0.006604	0.98
rs10057281	5	39090078	1.64194e-05	G	0.525828	0.0153	0.008114	0.0593449		0.0128168	0.00811429	0.114214	G	0.55715	-3.1e-05	0.006604	0.97
rs6866518	5	39086454	1.11594e-05	C	0.525853	0.0153	0.008123	0.0596271		0.0128702	0.00812329	0.113113	C	0.556947	3.7e-05	0.006599	0.97
rs6451459	5	39827976	0.00463375	C	0.70887	-0.0169	0.008975	0.0596992		-0.0164403	0.00897532	0.0669931	C	0.713278	0.007478	0.00726	0.34
rs10077337	5	39824927	0.0045257	G	0.708879	-0.0169	0.008984	0.0599553		-0.0163902	0.00898432	0.0681046	G	0.713256	0.007572	0.007261	0.33
rs10064513	5	39081475	1.59856e-05	A	0.525567	0.0153	0.008154	0.0606032		0.0127746	0.00815429	0.117205	A	0.556956	0.000148	0.006598	0.95
rs155078	5	39248340	0.0100744	A	0.128579	0.0226	0.012099	0.0617728		-0.0151705	0.0120994	0.209908	A	0.148825	0.011068	0.009192	0.24
rs261745	5	39247782	0.0101049	T	0.128579	0.0226	0.012102	0.0618374		-0.0151903	0.0121024	0.209426	T	0.148826	0.011138	0.00919	0.23
rs10057314	5	39081164	1.682e-05	T	0.525541	0.0152	0.008145	0.0620168		0.0126771	0.00814528	0.119619	T	0.556941	0.000133	0.006598	0.95
rs3792858	5	38879772	0.00274456	G	0.808173	-0.019	0.010222	0.0630646		-0.00842118	0.0102223	0.410052	G	0.808502	0.012032	0.008334	0.13
rs76487309	5	38872655	0.00266086	G	0.808064	-0.0189	0.010209	0.0641253		-0.00837098	0.0102093	0.412254	G	0.80819	0.013794	0.008343	0.081
rs2367704	5	38872383	0.00266936	C	0.808082	-0.0189	0.010227	0.0645952		-0.0083413	0.0102273	0.414735	C	0.808192	0.013811	0.008343	0.081
rs10076408	5	39576829	0.0328407	A	0.602647	-0.0153	0.008298	0.0652097		-0.0172988	0.00829828	0.0371029	A	0.633593	-0.004955	0.00685	0.42
rs12519682	5	39018275	0.00304807	A	0.805647	-0.0189	0.010264	0.0655648		-0.00848041	0.0102643	0.40869	A	0.799617	0.000427	0.008197	0.98
rs71621888	5	38876584	0.00274236	C	0.809327	-0.0188	0.010247	0.0665526		-0.00826344	0.0102473	0.420013	C	0.808298	0.013149	0.00834	0.096
rs12658486	5	39806217	0.008953	A	0.848559	0.0208	0.01135	0.0668622		0.00550268	0.0113504	0.627817	A	0.808955	-0.006592	0.00832	0.44
rs12515033	5	38874219	0.00266265	T	0.809309	-0.0188	0.010262	0.0669512		-0.00818798	0.0102623	0.424947	T	0.808193	0.013661	0.008343	0.084
rs62358185	5	39802530	0.00890768	A	0.84856	0.0208	0.011354	0.0669583		0.00570195	0.0113544	0.61554	A	0.810208	-0.005776	0.008342	0.5
rs62358188	5	39808548	0.00878114	C	0.848649	0.0206	0.011328	0.0689873		0.00529927	0.0113284	0.639936	C	0.809001	-0.006448	0.008324	0.45
rs62358186	5	39803098	0.00897961	C	0.848659	0.0206	0.011331	0.0690609		0.00533064	0.0113314	0.638046	C	0.809087	-0.006309	0.008323	0.46
rs56229760	5	39808791	0.00880477	C	0.84867	0.0206	0.011332	0.0690854		0.00529717	0.0113324	0.640187	C	0.808983	-0.006457	0.008324	0.45
rs62358187	5	39803111	0.00897961	T	0.848668	0.0206	0.011332	0.0690854		0.00532902	0.0113324	0.638178	T	0.809077	-0.006289	0.008323	0.46
rs62358191	5	39809518	0.00878114	A	0.848672	0.0206	0.01134	0.0692817		0.00527299	0.0113404	0.641949	A	0.809001	-0.006582	0.008325	0.44
rs55655968	5	38914878	0.000833854	G	0.609395	0.015	0.008274	0.069846		-0.002998	0.00827426	0.717106	G	0.627946	-0.002628	0.006754	0.71
rs357282	5	38869035	0.00104152	G	0.842822	0.0202	0.011155	0.0701645		0.0184973	0.0111554	0.0972855	G	0.869126	-0.010255	0.009725	0.29
rs4957507	5	39801230	0.0113003	A	0.716701	0.0163	0.00903	0.07106		0.0233792	0.00903029	0.00962602	A	0.753837	0.010615	0.007634	0.17
rs357287	5	38850990	0.0114023	C	0.348045	-0.0153	0.008483	0.0712929		-0.00156598	0.00848326	0.853546	C	0.299636	0.008573	0.007176	0.21
rs56928688	5	39621028	0.00171977	C	0.801344	0.0182	0.010168	0.0734653		0.0177459	0.0101683	0.0809475	C	0.78955	-0.010575	0.008053	0.23
rs357278	5	38932466	1.37902e-06	A	0.540965	0.0146	0.008157	0.0734742		0.0120039	0.00815725	0.14114	A	0.576083	0.000893	0.006629	0.88
rs80088839	5	38843552	0.000218895	T	0.77123	0.0172	0.009624	0.0739054		0.0161036	0.00962429	0.0942824	T	0.759611	0.011311	0.007671	0.13
rs10472310	5	38869791	0.00267826	T	0.807441	-0.0182	0.010211	0.0746854		-0.00765036	0.0102113	0.453734	T	0.807996	0.014077	0.008345	0.075
rs10073213	5	38923698	0.00407401	T	0.788236	-0.0176	0.009892	0.0752044		-0.00545201	0.0098923	0.581539	T	0.789485	-0.000118	0.00805	0.99
rs12655079	5	39652668	9.87004e-05	C	0.45219	0.0145	0.008153	0.075324		0.0118712	0.00815325	0.145391	C	0.45765	0.008422	0.006595	0.27
rs391463	5	38887780	0.000204031	C	0.638598	0.0149	0.008423	0.0768996		-0.00124023	0.00842325	0.882943	C	0.663543	-0.005437	0.006918	0.43
rs4597997	5	39574978	0.0316664	A	0.607776	-0.0146	0.00827	0.0774937		-0.0168217	0.00827024	0.0419512	A	0.638832	-0.005701	0.006873	0.36
rs10053689	5	39824729	0.00410648	T	0.720444	-0.0159	0.009054	0.0790662		-0.015531	0.00905426	0.0862854	T	0.719165	0.005801	0.007306	0.47
rs60521644	5	39824212	0.00413126	A	0.720444	-0.0159	0.009056	0.0791325		-0.0154744	0.00905626	0.0875077	A	0.719177	0.005779	0.007306	0.47
rs3188386	5	39141240	0.0205571	G	0.809791	0.0182	0.010397	0.0800312		0.0250203	0.0103973	0.0161097	G	0.78173	0.009762	0.007934	0.19
rs10064798	5	39826458	0.00413147	A	0.720476	-0.0159	0.009098	0.0805269		-0.0155554	0.00909826	0.0873191	A	0.719145	0.005851	0.007304	0.46
rs6895329	5	39825740	0.00408535	T	0.720477	-0.0159	0.009101	0.0806268		-0.0155327	0.00910126	0.0878874	T	0.71917	0.00581	0.007305	0.46
rs1586975	5	39813331	0.000639987	A	0.181103	-0.0183	0.010543	0.0826083		-0.0090161	0.0105433	0.392468	A	0.234532	0.008975	0.007732	0.27
rs58274722	5	39617104	0.0227184	T	0.342808	-0.0148	0.008552	0.083525		-0.0168525	0.00855224	0.0487772	T	0.371669	-0.007227	0.006783	0.27
rs62359091	5	39622264	0.00188632	G	0.802073	0.0176	0.010171	0.0835571		0.0170792	0.0101713	0.0931202	G	0.789024	-0.010029	0.008049	0.26
rs6880515	5	39827070	0.00412599	G	0.720523	-0.0158	0.009142	0.0839368		-0.0154499	0.00914226	0.0910398	G	0.71936	0.0057	0.007306	0.47
rs60099302	5	39621400	0.00184	A	0.801034	0.0175	0.010146	0.0845603		0.0170821	0.0101463	0.092262	A	0.789139	-0.010715	0.008049	0.22
rs155081	5	39275001	0.00534558	C	0.846889	0.0193	0.011211	0.0851559		-0.00715975	0.0112113	0.523071	C	0.808843	-0.001274	0.008414	0.97
rs2303808	5	39074296	1.58287e-05	G	0.519743	0.014	0.008139	0.0854119		0.0119584	0.00813922	0.14177	G	0.560133	0.00141	0.006602	0.8
rs72732729	5	38910764	0.0101853	G	0.824387	-0.0183	0.010675	0.0864763		-0.0269305	0.0106753	0.011646	G	0.83168	-0.005048	0.008746	0.56
rs72732730	5	38910765	0.0101853	A	0.824387	-0.0183	0.010675	0.0864763		-0.0269305	0.0106753	0.011646	A	0.831634	-0.005116	0.008745	0.55
rs6869095	5	39074696	1.3764e-05	C	0.519738	0.0139	0.00812	0.0869294		0.0119082	0.00812022	0.142515	C	0.560326	0.001443	0.006603	0.8
rs17463814	5	39122983	0.0177633	G	0.810621	0.0179	0.010483	0.0877242		0.0244976	0.0104833	0.0194482	G	0.779265	0.007992	0.007895	0.28
rs10941472	5	39798930	0.00102772	A	0.173842	-0.0183	0.010725	0.0879534		-0.0107756	0.0107253	0.315044	A	0.216625	0.010224	0.007941	0.21
rs113213472	5	39265511	0.0964863	G	0.894181	-0.0225	0.013419	0.0935959		0.021086	0.0134194	0.11611	G	0.88636	0.006153	0.010367	0.54
rs56053994	5	39128357	0.0172225	T	0.8081	0.0175	0.010446	0.0938788		0.0248204	0.0104463	0.0175013	T	0.776924	0.008371	0.007865	0.26
rs56166211	5	39127960	0.0172225	G	0.808109	0.0175	0.010446	0.0938788		0.0248205	0.0104463	0.0175007	G	0.776817	0.008401	0.007862	0.26
rs17366147	5	39118413	0.0177361	C	0.808228	0.0173	0.010345	0.0944641		0.0245654	0.0103453	0.0175701	C	0.777388	0.007481	0.007885	0.31
rs71623824	5	39675261	0.00137084	T	0.917953	-0.0243	0.014674	0.0977238		-0.0201334	0.0146744	0.17006	T	0.896145	0.00201	0.010712	0.84
rs2134168	5	39602877	0.00520586	A	0.579473	0.0136	0.008223	0.0981483		0.017096	0.0082232	0.0376175	A	0.53267	0.000272	0.006559	0.87
rs6869585	5	39606433	0.00520798	G	0.579475	0.0136	0.008229	0.0983936		0.0170859	0.0082292	0.0378702	G	0.532639	0.000237	0.006561	0.88
rs71588492	5	39528474	0.00637184	A	0.741343	-0.0152	0.009215	0.0990484		-0.0123499	0.00921522	0.180193	A	0.748012	-0.013865	0.007566	0.087
rs1948747	5	39604479	0.00519461	G	0.579482	0.0135	0.008196	0.0995283		0.0169477	0.00819619	0.038663	G	0.53264	0.000219	0.00656	0.88
rs68032871	5	39134169	0.0174985	T	0.808007	0.017	0.010341	0.100188		0.0243511	0.0103412	0.0185352	T	0.777147	0.008801	0.007862	0.24
rs55701956	5	39136245	0.0175054	C	0.808	0.017	0.010401	0.102163		0.0243835	0.0104012	0.0190637	C	0.777149	0.008834	0.007863	0.24
rs56278914	5	39139665	0.0172539	A	0.808014	0.0169	0.010362	0.102899		0.0243412	0.0103622	0.0188226	A	0.777026	0.008369	0.007866	0.26
rs67289660	5	39140705	0.0172806	G	0.808013	0.0169	0.010362	0.102899		0.0242975	0.0103622	0.0190366	G	0.777104	0.00833	0.007868	0.26
rs10043562	5	39400356	0.184771	T	0.261928	0.0149	0.009206	0.105553		0.0154762	0.00920621	0.0927517	T	0.2375	0.01149	0.007687	0.13
rs4957224	5	39799910	0.019353	C	0.791399	0.0163	0.010082	0.105934		0.0238807	0.0100822	0.0178561	C	0.792658	0.016505	0.00811	0.043
rs1501705	5	39636985	0.00869492	T	0.814132	0.0169	0.010486	0.107033		0.0224579	0.0104862	0.0322216	T	0.778297	0.017194	0.007931	0.03
rs1501706	5	39636755	0.0088408	G	0.814134	0.0169	0.010487	0.107067		0.0225001	0.0104872	0.0319146	G	0.778499	0.017109	0.007936	0.031
rs671895	5	39288165	0.0672349	C	0.536392	-0.0132	0.008193	0.107151		0.00166254	0.00819319	0.8392	C	0.532763	0.006585	0.006558	0.26
rs34888113	5	39567496	0.0108287	G	0.806359	-0.0165	0.010242	0.107177		-0.0125556	0.0102422	0.220248	G	0.803084	-0.00809	0.008259	0.39
rs155376	5	39298467	0.067246	C	0.536383	-0.0132	0.008194	0.107194		0.00165295	0.00819419	0.840134	C	0.532698	0.00663	0.006557	0.26
rs28363952	5	39301177	0.0672698	A	0.536388	-0.0132	0.008195	0.107237		0.00164085	0.00819519	0.841308	A	0.532675	0.006733	0.006558	0.25
rs28465647	5	39301159	0.0672698	A	0.536388	-0.0132	0.008195	0.107237		0.00164085	0.00819519	0.841308	A	0.532675	0.006733	0.006558	0.25
rs644771	5	39287688	0.0672349	A	0.536384	-0.0132	0.008195	0.107237		0.00166252	0.00819519	0.83924	A	0.532766	0.006589	0.006558	0.26
rs13175824	5	39568814	0.0108804	A	0.806504	-0.0165	0.010252	0.10752		-0.0125812	0.0102522	0.219759	A	0.803098	-0.008122	0.00826	0.39
rs62362075	5	39569312	0.0112998	C	0.80651	-0.0165	0.010256	0.107657		-0.0126164	0.0102562	0.218652	C	0.803393	-0.008366	0.008273	0.38
rs11956766	5	39144296	0.0206926	A	0.808721	0.0166	0.010357	0.108983		0.0234993	0.0103572	0.0232759	A	0.781842	0.009795	0.007935	0.19
rs61214200	5	39144122	0.0207055	A	0.808721	0.0166	0.010358	0.109017		0.0235066	0.0103582	0.023246	A	0.781798	0.009961	0.007934	0.18
rs66496885	5	39144951	0.0206996	C	0.80872	0.0166	0.010358	0.109017		0.0234993	0.0103582	0.023289	C	0.781786	0.009928	0.007934	0.19
rs1027772	5	39619119	0.0209595	G	0.354545	-0.0136	0.008489	0.109139		-0.0159049	0.00848919	0.060992	G	0.377898	-0.008736	0.006765	0.19
rs56062377	5	39145489	0.0207065	A	0.808724	0.0166	0.010365	0.109257		0.023495	0.0103652	0.0234078	A	0.781795	0.00993	0.007935	0.19
rs357273	5	38875436	0.00340298	A	0.830692	0.0173	0.010825	0.110009		0.00926211	0.0108252	0.392217	A	0.839655	-0.015164	0.008911	0.09
rs187855	5	39299584	0.067393	C	0.536196	-0.013	0.008149	0.110648		0.00189651	0.00814918	0.815975	C	0.532055	0.006196	0.006557	0.29
rs3114	5	39285886	0.0673833	C	0.536193	-0.013	0.008153	0.110823		0.00192813	0.00815318	0.813054	C	0.532104	0.006049	0.006557	0.3
rs149515	5	39275924	0.0669592	T	0.53646	-0.013	0.00816	0.111129		0.00187273	0.00816018	0.818483	T	0.532947	0.006644	0.00656	0.26
rs35254	5	39302468	0.067447	T	0.536196	-0.013	0.008163	0.111261		0.0019021	0.00816318	0.815754	T	0.532063	0.006264	0.006557	0.28
rs155079	5	39277081	0.0669531	A	0.536489	-0.0129	0.008132	0.112665		0.00181005	0.00813217	0.823863	A	0.533195	0.006655	0.006561	0.26
rs265711	5	39302981	0.0674334	C	0.536191	-0.0129	0.008141	0.113064		0.0019011	0.00814117	0.815361	C	0.532092	0.006227	0.006557	0.29
rs155080	5	39275252	0.0671073	C	0.536253	-0.0129	0.008155	0.113683		0.00203427	0.00815517	0.803017	C	0.532292	0.006145	0.006559	0.29
rs73075859	5	39638982	0.000227634	C	0.852562	-0.0178	0.011423	0.119172		-0.0160348	0.0114232	0.160407	C	0.88808	0.001307	0.010416	0.89
rs1239344	5	38933749	1.77584e-05	C	0.537405	0.0126	0.008149	0.122056		0.0104068	0.00814916	0.20159	C	0.573452	0.001793	0.006622	0.77
rs2367996	5	39033458	2.11964e-05	T	0.537445	0.0126	0.008154	0.122285		0.0103262	0.00815416	0.205381	T	0.572688	0.00251	0.00662	0.69
rs1239276	5	39008914	2.01026e-05	A	0.53742	0.0126	0.008177	0.123339		0.010395	0.00817716	0.20365	A	0.572878	0.001812	0.006621	0.77
rs13168966	5	39044831	1.90459e-05	C	0.537423	0.0126	0.008177	0.123339		0.010321	0.00817716	0.206884	C	0.573069	0.002031	0.00662	0.74
rs6878291	5	39030707	1.64833e-05	G	0.537436	0.0126	0.008195	0.124165		0.0103288	0.00819516	0.207542	G	0.573067	0.002073	0.006619	0.74
rs10461728	5	39612525	0.00460384	C	0.575195	0.0126	0.008232	0.125865		0.0157738	0.00823216	0.05535	C	0.535882	-0.000987	0.006568	0.98
rs155449	5	39262459	0.0381185	A	0.522951	-0.0125	0.008167	0.125881		-0.0332735	0.00816715	4.62006e-05	A	0.533331	0.002658	0.006556	0.76
rs1239274	5	39010209	1.83766e-05	C	0.537423	0.0125	0.008179	0.126437		0.0102893	0.00817915	0.208397	C	0.572874	0.002209	0.006621	0.72
rs462584	5	39263714	0.0381049	C	0.522965	-0.0125	0.008196	0.127226		-0.0332132	0.00819615	5.07174e-05	C	0.53365	0.002534	0.006557	0.77
rs266899	5	39280660	0.0382383	T	0.522927	-0.0125	0.008203	0.12755		-0.0330536	0.00820315	5.59255e-05	T	0.533678	0.002087	0.006554	0.83
rs7712189	5	39807589	0.00110483	C	0.192961	-0.0156	0.010245	0.127835		-0.00581478	0.0102452	0.570332	C	0.243571	0.005347	0.007623	0.51
rs1994882	5	39806164	0.00110483	C	0.193051	-0.0156	0.010258	0.128319		-0.00578819	0.0102582	0.572583	C	0.243576	0.005339	0.007621	0.51
rs13165498	5	39804181	0.00108951	A	0.192958	-0.0156	0.010269	0.128728		-0.00577116	0.0102692	0.574124	A	0.243581	0.005349	0.007622	0.51
rs56222439	5	39136597	0.0177768	C	0.810553	0.0158	0.010417	0.129329		0.0227693	0.0104172	0.0288345	C	0.778486	0.009809	0.007889	0.19
rs1493727	5	39812968	0.00107675	T	0.192834	-0.0156	0.010289	0.129473		-0.00590074	0.0102892	0.566314	T	0.243686	0.006227	0.007632	0.43
rs11960343	5	39770956	0.00728457	C	0.530143	-0.0123	0.008142	0.130869		-0.00959868	0.00814215	0.238443	C	0.543082	0.001928	0.006584	0.77
rs11959122	5	39310602	0.0876498	C	0.887882	-0.0196	0.012977	0.13095		0.0262348	0.0129772	0.0432176	C	0.874103	0.005073	0.009861	0.59
rs10069914	5	39062689	3.45203e-05	T	0.530857	0.0123	0.008147	0.131105		0.00963708	0.00814715	0.236858	T	0.566049	0.001346	0.006622	0.81
rs56287345	5	39614701	0.00643383	T	0.838463	0.0166	0.011038	0.132608		0.0181967	0.0110382	0.099245	T	0.832609	-0.01619	0.008773	0.084
rs187451	5	39302930	0.0385875	T	0.522948	-0.0123	0.008184	0.132856		-0.0327722	0.00818415	6.21881e-05	T	0.533362	0.002312	0.006553	0.8
rs2910959	5	39302100	0.0386412	C	0.522949	-0.0122	0.008129	0.133407		-0.032583	0.00812914	6.11902e-05	C	0.53339	0.002256	0.006553	0.81
rs190333	5	39299844	0.0385769	G	0.522948	-0.0122	0.00813	0.133455		-0.0326045	0.00813014	6.06364e-05	G	0.53338	0.002292	0.006553	0.8
rs56319810	5	38906730	0.000394836	T	0.621438	0.0126	0.008397	0.133476		-0.000625537	0.00839715	0.940617	T	0.647558	-0.007687	0.006837	0.28
rs169114	5	39299441	0.0387344	A	0.52298	-0.0122	0.008131	0.133503		-0.0327102	0.00813114	5.75027e-05	A	0.534193	0.001968	0.006554	0.84
rs155446	5	39296692	0.0385205	A	0.52295	-0.0122	0.008132	0.133551		-0.0326298	0.00813214	6.00923e-05	A	0.533393	0.002294	0.006553	0.8
rs155447	5	39296382	0.0385205	G	0.52295	-0.0122	0.008132	0.133551		-0.0326298	0.00813214	6.00923e-05	G	0.533392	0.002293	0.006553	0.8
rs462477	5	39292091	0.0386309	C	0.522983	-0.0122	0.008134	0.133646		-0.0327316	0.00813414	5.72246e-05	C	0.534477	0.002006	0.006558	0.84
rs11953280	5	39314747	0.0873446	T	0.887737	-0.0195	0.013036	0.134691		0.0262997	0.0130362	0.0436502	T	0.873774	0.005187	0.009847	0.58
rs10941449	5	39626972	0.00866854	C	0.813519	0.0156	0.010468	0.136157		0.0206121	0.0104682	0.0489509	C	0.778636	0.017702	0.007939	0.026
rs13171421	5	39622364	0.00871996	G	0.813553	0.0156	0.010485	0.136793		0.0206783	0.0104852	0.0485926	G	0.778746	0.016797	0.007931	0.034
rs169048	5	39268371	0.0381888	C	0.523022	-0.0122	0.008205	0.137042		-0.0328224	0.00820514	6.32826e-05	C	0.533553	0.002394	0.006556	0.79
rs2367864	5	39349464	0.100543	A	0.665929	0.0127	0.008543	0.137121		-0.0219815	0.00854314	0.0100822	A	0.704782	-0.011459	0.007182	0.093
rs62359071	5	39588327	0.00628253	C	0.838579	0.0163	0.01102	0.139106		0.0179986	0.0110202	0.102418	C	0.832391	-0.016482	0.008758	0.078
rs12519085	5	39614083	0.00450517	G	0.576117	0.0122	0.008273	0.140299		0.0154459	0.00827314	0.0619017	G	0.536008	-0.001154	0.00657	0.95
rs6864478	5	38922826	6.28208e-06	A	0.574662	0.012	0.008167	0.141744		0.00748384	0.00816713	0.359491	A	0.59137	0.000664	0.006659	0.89
rs13163079	5	39615859	0.0045141	G	0.576123	0.012	0.008182	0.142476		0.0151811	0.00818213	0.0635402	G	0.536004	-0.001163	0.006571	0.95
rs62359129	5	39623055	0.00536353	A	0.838608	0.0162	0.011089	0.144041		0.0186985	0.0110892	0.0917582	A	0.830664	-0.015481	0.008754	0.1
rs4593289	5	39594845	0.00637502	T	0.83857	0.0162	0.011091	0.144113		0.0178775	0.0110912	0.106992	T	0.832427	-0.016455	0.008756	0.078
rs62359073	5	39591390	0.00627852	T	0.838571	0.016	0.010968	0.144623		0.0177171	0.0109682	0.106241	T	0.832214	-0.017068	0.008753	0.067
rs55980544	5	39585785	0.00635233	A	0.838553	0.016	0.010994	0.145575		0.0176779	0.0109942	0.107849	A	0.832431	-0.016737	0.008761	0.073
rs3776526	5	39353722	0.102494	T	0.66556	0.0125	0.008627	0.147355		-0.023401	0.00862713	0.00667798	T	0.700297	-0.014598	0.00718	0.035
rs7700617	5	39546706	0.0223613	C	0.499662	-0.0116	0.008059	0.150042		-0.0156881	0.00805912	0.0515802	C	0.500511	-0.001943	0.006554	0.73
rs1845351	5	39831108	0.00424632	C	0.735493	-0.0133	0.009272	0.151451		-0.0112987	0.00927214	0.223009	C	0.753347	0.006677	0.007607	0.41
rs11739973	5	39770157	0.00804182	T	0.541046	-0.0116	0.008199	0.157125		-0.00907857	0.00819912	0.268181	T	0.548456	0.000365	0.006591	0.95
rs2962497	5	39582834	0.0165461	G	0.657971	0.012	0.008532	0.159585		0.0136028	0.00853212	0.110869	G	0.608051	0.012753	0.006739	0.054
rs57563282	5	39626147	0.00365974	C	0.782535	0.0139	0.009888	0.1598		0.011239	0.00988814	0.255698	C	0.779337	-0.014779	0.007933	0.088
rs2062974	5	39658142	0.0126376	A	0.831863	0.0153	0.010911	0.160839		0.0186622	0.0109111	0.0871952	A	0.80587	0.011303	0.008332	0.19
rs268089	5	39508310	0.00767007	C	0.639438	0.0119	0.00849	0.16102		0.00198523	0.00849012	0.815118	C	0.657605	-0.002471	0.006953	0.68
rs13178308	5	39769829	0.00804182	G	0.541447	-0.0115	0.008234	0.162519		-0.0089784	0.00823411	0.275541	G	0.548456	0.000364	0.006591	0.95
rs4957499	5	39660532	0.0126484	C	0.831866	0.0152	0.010891	0.162821		0.0185917	0.0108911	0.0878132	C	0.805732	0.011471	0.008329	0.18
rs10941450	5	39633759	0.0131393	G	0.831962	0.0152	0.010978	0.166179		0.018659	0.0109781	0.0891964	G	0.806365	0.01174	0.008343	0.17
rs2548181	5	39391058	0.198792	C	0.74531	-0.0129	0.009351	0.167731		-0.0135964	0.00935112	0.145951	C	0.770392	-0.010408	0.00779	0.18
rs268081	5	39487859	0.0120845	C	0.644936	0.0116	0.008444	0.169517		0.00183537	0.0084441	0.827931	C	0.668462	-0.002548	0.006962	0.67
rs4623171	5	39734618	0.00160847	C	0.395792	-0.0115	0.008394	0.170679		-0.0140681	0.00839411	0.0937475	C	0.433839	0.000464	0.006631	0.97
rs10052827	5	39572571	0.0241102	C	0.659079	-0.0117	0.008546	0.17098		-0.0152719	0.0085461	0.0739377	C	0.685	-0.003384	0.0071	0.57
rs6860457	5	39782692	0.00788683	G	0.541705	-0.0112	0.008183	0.171096		-0.00868582	0.0081831	0.288493	G	0.549103	0.000434	0.006592	0.94
rs4481367	5	39786975	0.00790894	G	0.541625	-0.0112	0.008186	0.171253		-0.00867437	0.0081861	0.289306	G	0.549036	0.000445	0.006592	0.94
rs10056699	5	39570838	0.0241893	T	0.659065	-0.0116	0.008512	0.172951		-0.0152255	0.0085121	0.0736652	T	0.685019	-0.003439	0.0071	0.56
rs11740241	5	39351466	0.124484	T	0.597809	0.0112	0.008256	0.174912		-0.0166432	0.0082561	0.0438137	T	0.627801	-0.009342	0.006784	0.16
rs66826727	5	38842269	0.00114611	G	0.854228	0.0155	0.011433	0.175187		0.0144281	0.0114331	0.206964	G	0.875975	-0.007397	0.009991	0.45
rs7715134	5	39762504	0.00799685	G	0.541182	-0.011	0.008119	0.175466		-0.00844771	0.00811909	0.29812	G	0.548607	0.000314	0.006593	0.96
rs187875	5	39315745	0.0392365	G	0.584444	0.0112	0.008283	0.176322		-0.0189672	0.0082831	0.0220292	G	0.605589	-0.002239	0.006698	0.67
rs977370	5	39632634	0.000228672	A	0.85405	-0.0155	0.011467	0.17647		-0.0137432	0.0114671	0.230727	A	0.888017	0.003077	0.010418	0.76
rs13170269	5	39081055	0.0036589	T	0.769572	-0.013	0.009639	0.177437		-0.000603094	0.00963911	0.950111	T	0.782418	-0.002108	0.00795	0.81
rs12519645	5	39648225	0.0126983	A	0.831862	0.0148	0.010986	0.177926		0.0181435	0.0109861	0.0986377	A	0.805769	0.011288	0.008329	0.19
rs13170536	5	39090374	0.00358096	C	0.769618	-0.013	0.009655	0.178157		-0.000271593	0.00965511	0.977559	C	0.782764	-0.001847	0.007961	0.83
rs10076705	5	38909728	0.000935741	C	0.612117	0.0112	0.008342	0.1794		-0.00757867	0.00834209	0.363622	C	0.6303	-0.003433	0.006768	0.63
rs13177785	5	39726894	0.00161469	T	0.395298	-0.0112	0.008407	0.182787		-0.0137695	0.00840709	0.101455	T	0.433834	0.000625	0.006632	0.99
rs6869413	5	39606335	0.0103216	G	0.820117	0.014	0.010517	0.18313		0.0202336	0.0105171	0.0543702	G	0.774941	0.014721	0.007845	0.056
rs35185382	5	39608726	0.0104011	C	0.820105	0.014	0.010524	0.183422		0.0202162	0.0105241	0.0547392	C	0.774897	0.015154	0.007848	0.05
rs11956982	5	39586352	0.0103212	C	0.820096	0.014	0.010527	0.183547		0.0201851	0.0105271	0.0551816	C	0.77504	0.014761	0.007845	0.055
rs13186867	5	39600815	0.0102908	G	0.820116	0.014	0.010535	0.18388		0.0202532	0.0105351	0.0545494	G	0.774922	0.014846	0.007842	0.054
rs9688067	5	39724772	0.00160988	G	0.395298	-0.011	0.008289	0.184489		-0.0135491	0.00828909	0.102138	G	0.433975	0.000599	0.006631	0.99
rs1120172	5	39598316	0.0102969	G	0.820112	0.014	0.010569	0.185294		0.0202391	0.0105691	0.0555011	G	0.774982	0.015152	0.007842	0.05
rs13179773	5	39095580	0.00575289	T	0.362497	0.0113	0.008535	0.185516		0.00395419	0.00853509	0.643159	T	0.436597	-0.00122	0.006627	0.84
rs6451452	5	39722109	0.00173343	C	0.398777	-0.011	0.008343	0.187346		-0.0135353	0.00834309	0.104731	C	0.434001	0.000674	0.006632	1
rs35956044	5	39677146	0.0149487	T	0.835169	0.0145	0.011009	0.187804		0.0180278	0.0110091	0.10152	T	0.813932	0.008421	0.008459	0.33
rs4957218	5	39676457	0.0149008	T	0.835162	0.0145	0.011025	0.188445		0.0180183	0.0110251	0.102196	T	0.813924	0.00839	0.008459	0.33
rs66626066	5	39675630	0.0149258	T	0.835161	0.0145	0.011033	0.188766		0.0180392	0.0110331	0.102048	T	0.813863	0.00848	0.008458	0.33
rs6880882	5	39076961	0.00673428	A	0.360431	0.0112	0.008523	0.188815		0.00281805	0.00852309	0.740919	A	0.428007	-0.00122	0.006618	0.86
rs35123669	5	39690273	0.0145431	A	0.833305	0.0143	0.01095	0.191574		0.0182579	0.0109501	0.095441	A	0.811817	0.01019	0.008427	0.24
rs4957485	5	39589159	0.0103507	T	0.820029	0.0137	0.010512	0.192482		0.0199052	0.0105121	0.0582841	T	0.775114	0.01505	0.007844	0.051
rs10512712	5	39692332	0.00196618	C	0.395342	-0.0109	0.008365	0.192558		-0.0133801	0.00836508	0.109704	C	0.433902	0.000459	0.006627	0.97
rs80319970	5	39473562	0.00290025	C	0.855415	0.015	0.011518	0.192811		0.00337159	0.0115181	0.769736	C	0.892971	0.011211	0.010581	0.35
rs77611498	5	39466982	0.00295196	C	0.855409	0.015	0.011524	0.193042		0.00350964	0.0115241	0.76071	C	0.893058	0.011117	0.010585	0.36
rs3849783	5	39505351	0.0595422	G	0.781063	0.0127	0.009776	0.19391		0.0343112	0.00977609	0.000448599	G	0.772466	-0.010217	0.007846	0.22
rs35534539	5	39689261	0.0146366	G	0.833296	0.0142	0.010956	0.194943		0.0181236	0.0109561	0.0980868	G	0.811626	0.010425	0.008421	0.22
rs34674295	5	39688495	0.0145431	G	0.833296	0.0142	0.010958	0.195025		0.0181578	0.0109581	0.0975156	G	0.811792	0.010245	0.008426	0.23
rs11747046	5	39616328	0.00280594	C	0.409071	-0.0107	0.008268	0.195615		-0.0083942	0.00826808	0.309985	C	0.391969	0.012772	0.006712	0.071
rs357285	5	38838079	0.000101384	G	0.819578	-0.0136	0.010514	0.195834		-0.0135421	0.0105141	0.197749	G	0.8259	-0.006237	0.008624	0.47
rs66530123	5	39704821	0.0143064	A	0.833942	0.0142	0.01099	0.196328		0.0181289	0.0109901	0.0990317	A	0.811725	0.010554	0.008423	0.22
rs11952960	5	39681924	0.0144719	G	0.8333	0.0142	0.011003	0.196857		0.0181611	0.0110031	0.0988324	G	0.811681	0.010172	0.008421	0.24
rs11954713	5	39680836	0.0144948	T	0.8333	0.0142	0.011006	0.196979		0.0181838	0.0110061	0.0985023	T	0.811685	0.010226	0.008422	0.23
rs1532868	5	39680868	0.0144948	A	0.8333	0.0142	0.011006	0.196979		0.0181838	0.0110061	0.0985023	A	0.811685	0.010227	0.008422	0.23
rs6899036	5	39690841	0.00196618	T	0.395279	-0.0107	0.00831	0.197883		-0.0131764	0.00831008	0.112831	T	0.433903	0.000455	0.006627	0.97
rs35136880	5	39713357	0.0142707	G	0.833906	0.0142	0.011055	0.198972		0.0181502	0.0110551	0.100633	G	0.811655	0.010715	0.008424	0.21
rs540558	5	38844273	6.67991e-05	C	0.819607	-0.0135	0.010524	0.199568		-0.0136616	0.0105241	0.194243	C	0.826015	-0.006179	0.00865	0.48
rs17473058	5	39562234	0.0332242	C	0.661955	-0.011	0.008604	0.201082		-0.0154824	0.00860408	0.071951	C	0.68457	-0.005107	0.007042	0.42
rs13188434	5	39345366	0.123951	T	0.599825	0.0106	0.008312	0.202216		-0.017526	0.00831207	0.0349877	T	0.627296	-0.009371	0.006776	0.16
rs1239353	5	38835353	7.6438e-05	G	0.819479	-0.0135	0.010598	0.202725		-0.0136783	0.0105981	0.19683	G	0.826321	-0.005846	0.008637	0.5
rs2910953	5	39533318	0.00733337	T	0.749265	-0.0119	0.009359	0.20355		-0.00864218	0.00935908	0.355798	T	0.751808	-0.009132	0.007588	0.27
rs66657445	5	39141521	0.021517	T	0.804104	0.013	0.010244	0.204428		0.020614	0.0102441	0.0441897	T	0.778784	0.010391	0.007895	0.17
rs1346574	5	39142883	0.0216496	G	0.804103	0.013	0.010245	0.204473		0.0206167	0.0102451	0.0441833	G	0.778797	0.010619	0.007896	0.16
rs66483365	5	39143240	0.0216496	C	0.804109	0.013	0.010245	0.204473		0.0206168	0.0102451	0.0441819	C	0.778843	0.010628	0.007896	0.16
rs13175557	5	39684615	0.0145202	T	0.833332	0.0139	0.010979	0.205494		0.0178142	0.0109791	0.104683	T	0.811823	0.010187	0.008426	0.24
rs2220801	5	39812884	0.00214054	T	0.268921	-0.0115	0.009094	0.206025		-0.00305632	0.00909408	0.736812	T	0.304476	0.010234	0.007123	0.16
rs13168978	5	39625002	0.0126506	T	0.831286	0.0137	0.010856	0.206958		0.0164837	0.0108561	0.128918	T	0.806126	0.012044	0.008339	0.16
rs3776530	5	39338787	0.0389757	G	0.585501	0.0103	0.008182	0.208081		-0.0189442	0.00818207	0.0205946	G	0.607432	-0.001226	0.006725	0.79
rs111481858	5	39351604	0.104264	G	0.895738	0.0169	0.013446	0.208797		0.05928	0.0134461	1.03988e-05	G	0.878342	-0.000342	0.010227	1
rs13179098	5	39339963	0.039153	G	0.585479	0.0103	0.008211	0.209691		-0.0191898	0.00821107	0.0194359	G	0.607686	-0.001132	0.00673	0.79
rs35232491	5	39578803	0.0203414	T	0.65194	-0.0107	0.008535	0.209965		-0.0134598	0.00853507	0.114796	T	0.67385	-0.00099	0.007031	0.82
rs7735747	5	39481169	0.00290705	C	0.855496	0.0145	0.011595	0.211103		0.00279034	0.0115951	0.809827	C	0.892838	0.010802	0.010579	0.37
rs13165067	5	39332406	0.0390888	C	0.585456	0.0103	0.008245	0.211577		-0.0196527	0.00824506	0.0171458	C	0.607443	-0.001352	0.006717	0.77
rs263292	5	39323250	0.0385904	T	0.585341	0.0103	0.008245	0.211577		-0.019842	0.00824506	0.0161048	T	0.60741	-0.001562	0.006706	0.75
rs7735763	5	39481200	0.00295504	C	0.855506	0.0143	0.011477	0.212775		0.00282757	0.0114771	0.805399	C	0.893186	0.010473	0.010596	0.4
rs34346322	5	39625628	0.0127521	T	0.831291	0.0136	0.010939	0.213773		0.0163997	0.0109391	0.133827	T	0.806351	0.01191	0.008343	0.16
rs72741709	5	39570565	0.0269511	G	0.661394	-0.0106	0.008546	0.214847		-0.014725	0.00854606	0.0848857	G	0.68756	-0.003939	0.007117	0.52
rs13182841	5	39506145	0.0620299	C	0.785939	0.0123	0.009919	0.214959		0.0336345	0.00991907	0.000696651	C	0.777335	-0.010349	0.007911	0.22
rs114857749	5	39830271	0.00481541	C	0.730986	-0.0113	0.009158	0.217242		-0.0100743	0.00915807	0.27131	C	0.745458	0.005698	0.007531	0.49
rs499225	5	38882247	0.00103865	A	0.265131	0.0113	0.009158	0.217242		0.00958762	0.00915807	0.295144	A	0.248092	-0.010429	0.007623	0.15
rs67879832	5	39600099	0.00915241	T	0.813662	0.0127	0.010343	0.219491		0.0190043	0.0103431	0.0661518	T	0.768603	0.016483	0.007768	0.032
rs13187470	5	39336824	0.0390218	G	0.58333	0.01	0.008199	0.222593		-0.0194654	0.00819906	0.0175915	G	0.607284	-0.001155	0.006721	0.79
rs2855511	5	39393732	0.182553	C	0.740646	-0.0113	0.009266	0.22265		-0.0115411	0.00926606	0.212939	C	0.764968	-0.011008	0.007722	0.15
rs1050903	5	39394493	0.182245	G	0.740676	-0.0113	0.009272	0.222949		-0.0115717	0.00927206	0.212024	G	0.764621	-0.010811	0.00772	0.16
rs357281	5	38868472	5.68184e-05	C	0.778808	0.0119	0.009765	0.222982		0.0148742	0.00976507	0.127707	C	0.808337	-0.013731	0.008386	0.1
rs12521190	5	39828654	0.00554509	G	0.722065	-0.011	0.009036	0.22347		-0.00945889	0.00903606	0.295195	G	0.743399	0.005968	0.007514	0.47
rs12521209	5	39828774	0.00565964	G	0.722074	-0.011	0.009045	0.223931		-0.00942887	0.00904506	0.297211	G	0.743506	0.005938	0.007515	0.47
rs539963	5	38866216	5.03524e-05	C	0.778788	0.0117	0.009625	0.224143		0.0148052	0.00962506	0.124001	C	0.807477	-0.013044	0.008372	0.12
rs2548170	5	39401620	0.182023	G	0.740821	-0.0112	0.00922	0.224461		-0.0116885	0.00922006	0.204896	G	0.764837	-0.010823	0.007716	0.16
rs4957208	5	39621077	0.00755322	G	0.79932	0.0123	0.01013	0.224666		0.0175296	0.0101301	0.0835489	G	0.773523	0.018892	0.007872	0.017
rs3849759	5	39406098	0.180866	G	0.740819	-0.0112	0.009229	0.224914		-0.0116969	0.00922906	0.205013	G	0.764857	-0.011043	0.007723	0.15
rs2855510	5	39395397	0.182406	G	0.740686	-0.0112	0.009233	0.225114		-0.0115667	0.00923306	0.210299	G	0.764867	-0.011221	0.007717	0.14
rs2548568	5	39399110	0.182135	A	0.740726	-0.0112	0.009241	0.225516		-0.0116848	0.00924106	0.206071	A	0.764726	-0.010809	0.007711	0.16
rs2859493	5	39398942	0.181896	G	0.740723	-0.0112	0.009243	0.225617		-0.0116691	0.00924306	0.20678	G	0.764697	-0.01062	0.00771	0.16
rs2548563	5	39395453	0.182316	C	0.740656	-0.0112	0.009258	0.226369		-0.0115455	0.00925806	0.212368	C	0.764856	-0.011095	0.007717	0.15
rs13189462	5	39613333	0.00962939	G	0.821237	0.0127	0.010512	0.226992		0.0182153	0.0105121	0.0831318	G	0.77816	0.013037	0.007894	0.092
rs112615873	5	39617918	0.00945814	C	0.821235	0.0127	0.010516	0.227169		0.0182195	0.0105161	0.0831777	C	0.778278	0.013301	0.0079	0.086
rs72740081	5	39532573	0.0340991	G	0.661174	-0.0103	0.008554	0.228545		-0.0149474	0.00855405	0.0805672	G	0.685372	-0.004709	0.007046	0.45
rs1261515	5	39340007	0.0391391	C	0.583315	0.0099	0.008251	0.230196		-0.0199829	0.00825105	0.015441	C	0.607438	-0.00109	0.006731	0.8
rs12188442	5	39538100	0.0336742	G	0.661203	-0.0103	0.008591	0.230556		-0.0149577	0.00859105	0.0816697	G	0.685047	-0.005066	0.007039	0.42
rs7736947	5	39498909	0.0557878	A	0.781459	0.0117	0.009764	0.230808		0.0329333	0.00976406	0.000743776	A	0.768144	-0.010672	0.007771	0.19
rs12656570	5	39727753	0.0141204	A	0.828062	0.013	0.010855	0.231071		0.0169698	0.0108551	0.117981	A	0.811167	0.011215	0.008419	0.19
rs77083920	5	39412248	0.181417	G	0.740942	-0.011	0.009195	0.231579		-0.0115061	0.00919505	0.210813	G	0.764611	-0.011146	0.007724	0.15
rs1501696	5	39552546	0.016261	T	0.798703	-0.012	0.010118	0.23562		-0.00655467	0.0101181	0.517102	T	0.793649	-0.008864	0.008103	0.33
rs13179150	5	39340135	0.0389236	C	0.583328	0.0097	0.008209	0.237353		-0.0198191	0.00820905	0.0157655	C	0.607528	-0.00116	0.006732	0.79
rs12152955	5	39546016	0.0342379	C	0.661221	-0.01	0.008535	0.241339		-0.0145962	0.00853504	0.0872375	C	0.684746	-0.005169	0.007041	0.42
rs2134170	5	39576128	0.0140323	G	0.126821	-0.0142	0.012165	0.243096		-0.0139347	0.0121651	0.252015	G	0.123705	-0.007189	0.010019	0.5
rs2134171	5	39576067	0.0140323	C	0.126821	-0.0142	0.012165	0.243096		-0.0139347	0.0121651	0.252015	C	0.123679	-0.00717	0.010022	0.5
rs2134172	5	39576040	0.0140323	G	0.126821	-0.0142	0.012165	0.243096		-0.0139347	0.0121651	0.252015	G	0.123707	-0.007224	0.01002	0.5
rs7712546	5	39138379	0.0187942	T	0.802248	0.0119	0.010214	0.243992		0.0200091	0.0102141	0.0501153	T	0.773728	0.00898	0.007828	0.22
rs6451433	5	39578660	0.0140002	T	0.126737	-0.014	0.012028	0.244444		-0.0137186	0.0120281	0.254058	T	0.123705	-0.007425	0.010012	0.49
rs57586596	5	39823628	0.00553625	G	0.732637	-0.0107	0.009199	0.244761		-0.0100977	0.00919905	0.272342	G	0.744009	0.006418	0.007527	0.44
rs7712715	5	39138534	0.0186027	T	0.802269	0.0119	0.010241	0.245237		0.0200204	0.0102411	0.050593	T	0.774056	0.009037	0.007829	0.22
rs2921715	5	38832053	8.87933e-05	A	0.180854	0.0122	0.010513	0.245858		0.0122899	0.0105131	0.242397	A	0.173885	0.005827	0.008636	0.5
rs12516797	5	39829864	0.00634637	A	0.721313	-0.0105	0.009085	0.247783		-0.00983209	0.00908504	0.279151	A	0.740261	0.005456	0.007482	0.51
rs268096	5	39502562	0.00987812	G	0.614698	0.0096	0.008316	0.248336		-6.26199e-05	0.00831604	0.993992	G	0.639024	-0.000431	0.006838	0.89
rs67709763	5	39830055	0.00626388	T	0.721325	-0.0105	0.009099	0.248511		-0.00983298	0.00909904	0.279848	T	0.740224	0.005454	0.007481	0.51
rs10059957	5	39139176	0.0183776	A	0.80232	0.0119	0.010321	0.248915		0.0200182	0.010321	0.0524346	A	0.774029	0.009243	0.007829	0.21
rs3926599	5	39737289	0.0142933	G	0.828253	0.0125	0.010845	0.249073		0.0163364	0.0108451	0.131978	G	0.811847	0.010714	0.008443	0.21
rs10941475	5	39830685	0.00539555	C	0.721412	-0.0105	0.009116	0.249395		-0.00910151	0.00911604	0.318082	C	0.742511	0.004956	0.007502	0.55
rs7711079	5	39577081	0.0140914	A	0.126811	-0.0139	0.012087	0.250146		-0.0136293	0.0120871	0.259489	A	0.123694	-0.007307	0.010017	0.49
rs2081112	5	39334411	0.0391139	G	0.583072	0.0095	0.008329	0.254039		-0.0205288	0.00832904	0.0137116	G	0.607265	-0.001211	0.006717	0.79
rs2432216	5	39490186	0.0146363	C	0.622522	0.0095	0.008361	0.255861		-0.000168016	0.00836103	0.983968	C	0.649865	0.000135	0.006874	0.96
rs6896856	5	39145218	0.0216681	G	0.803029	0.0116	0.010313	0.260676		0.0192017	0.010313	0.0626196	G	0.778852	0.010664	0.007898	0.16
rs67397404	5	39146478	0.0216898	T	0.803028	0.0116	0.010315	0.260769		0.0191911	0.010315	0.0628154	T	0.778876	0.010741	0.007898	0.15
rs67235772	5	39143324	0.0216496	T	0.803028	0.0116	0.01032	0.261		0.0191999	0.01032	0.0628222	T	0.778845	0.010648	0.007896	0.16
rs10061639	5	39143448	0.0216496	T	0.803028	0.0116	0.010321	0.261046		0.0191999	0.010321	0.0628477	T	0.778846	0.010653	0.007896	0.16
rs10061828	5	39143756	0.021674	T	0.803028	0.0116	0.010321	0.261046		0.0192088	0.010321	0.0627264	T	0.77884	0.010655	0.007897	0.16
rs67485580	5	39148679	0.0218288	A	0.803037	0.0116	0.010333	0.2616		0.019075	0.010333	0.0648892	A	0.778943	0.01054	0.0079	0.16
rs13178152	5	39729029	0.0141204	C	0.828914	0.0122	0.010879	0.262106		0.0161786	0.010879	0.136979	C	0.811301	0.011379	0.008424	0.18
rs13178416	5	39729038	0.0141204	G	0.828914	0.0122	0.010879	0.262106		0.0161786	0.010879	0.136979	G	0.811301	0.01138	0.008424	0.18
rs268083	5	39483942	0.014511	T	0.622492	0.0093	0.008314	0.263313		-0.000247359	0.00831403	0.976265	T	0.649724	0.000313	0.006868	0.98
rs3860796	5	39438575	0.00376671	A	0.744309	-0.0105	0.009401	0.264036		-0.0196632	0.00940103	0.0364741	A	0.781983	0.012887	0.00792	0.1
rs13162824	5	39344266	0.125783	C	0.595007	0.0092	0.008362	0.271238		-0.018922	0.00836203	0.0236448	C	0.625776	-0.009717	0.00677	0.15
rs7725760	5	39556805	0.0148746	A	0.792476	-0.011	0.010001	0.27138		-0.00520056	0.010001	0.603062	A	0.788381	-0.007662	0.008032	0.41
rs357292	5	38923732	0.0094343	T	0.80633	-0.0113	0.0103	0.272603		-0.0189663	0.0103	0.0655661	T	0.830888	-0.003339	0.008717	0.68
rs11749780	5	39582301	0.0234467	A	0.637649	-0.0093	0.008494	0.273565		-0.0138195	0.00849402	0.103744	A	0.655476	-0.001889	0.006928	0.69
rs10941444	5	39580400	0.0237352	T	0.638302	-0.0093	0.0085	0.273903		-0.013352	0.00850002	0.116226	T	0.660532	-0.002592	0.006962	0.63
rs11738484	5	38927501	0.00374832	T	0.785891	-0.0107	0.0098	0.274905		0.00107813	0.00980003	0.912399	T	0.792619	-0.002642	0.008077	0.75
rs17364997	5	39054742	0.00377921	C	0.78582	-0.0107	0.009837	0.276714		0.00103828	0.00983702	0.91594	C	0.792499	-0.002098	0.008066	0.79
rs9968590	5	39004045	0.00385215	T	0.785806	-0.0107	0.009871	0.278372		0.00114348	0.00987102	0.907778	T	0.792382	-0.002561	0.008066	0.75
rs35359857	5	39023255	0.0037651	A	0.785813	-0.0107	0.009878	0.278713		0.00116058	0.00987802	0.906471	A	0.792492	-0.002261	0.008065	0.78
rs10512714	5	39719446	0.00582113	A	0.614695	0.009	0.008339	0.280469		0.00324031	0.00833902	0.697593	A	0.638632	0.000506	0.006844	0.95
rs13179322	5	38986557	0.00380475	A	0.785841	-0.0106	0.009849	0.281815		0.00119899	0.00984902	0.903107	A	0.792494	-0.002268	0.008067	0.78
rs13161443	5	38995683	0.00386302	A	0.785812	-0.0106	0.009855	0.282108		0.00119352	0.00985502	0.903606	A	0.79242	-0.002243	0.008066	0.78
rs68174567	5	39739447	0.00533109	A	0.614549	0.009	0.008381	0.282887		0.00325104	0.00838102	0.698086	A	0.638437	0.000227	0.006858	0.91
rs60644953	5	39710762	0.0059806	T	0.6147	0.009	0.008384	0.283059		0.00303804	0.00838402	0.717082	T	0.638584	0.000304	0.006839	0.92
rs28463631	5	38923004	0.00887306	G	0.800404	-0.0109	0.010154	0.283061		-0.0182198	0.010154	0.0727579	G	0.82607	-0.003356	0.008632	0.68
rs67834038	5	39735314	0.0057627	T	0.614555	0.009	0.008387	0.283231		0.0032648	0.00838702	0.697078	T	0.638389	0.000416	0.006843	0.94
rs11747371	5	39712992	0.00601073	T	0.614702	0.009	0.00839	0.283403		0.00301252	0.00839002	0.71955	T	0.638764	0.000395	0.006842	0.94
rs76113058	5	39707112	0.00601397	G	0.614755	0.009	0.008409	0.284492		0.00310203	0.00840902	0.712207	G	0.63897	0.000203	0.006842	0.91
rs13155738	5	39008065	0.00380598	T	0.785822	-0.0106	0.009917	0.285128		0.00137703	0.00991702	0.889564	T	0.792538	-0.002072	0.008067	0.79
rs12055363	5	39553697	0.016303	A	0.798412	-0.0107	0.01002	0.285582		-0.00538522	0.01002	0.59096	A	0.793724	-0.009111	0.008103	0.32
rs13170113	5	39546056	0.016327	G	0.798399	-0.0107	0.01002	0.285582		-0.00535566	0.01002	0.592999	G	0.793625	-0.009012	0.008102	0.33
rs34444917	5	39553916	0.016303	A	0.798558	-0.0107	0.010041	0.286591		-0.00536436	0.010041	0.593172	A	0.793724	-0.00911	0.008103	0.32
rs13182733	5	39049988	0.00379823	C	0.785869	-0.0105	0.009932	0.290425		0.00138461	0.00993202	0.889127	C	0.792628	-0.001563	0.008067	0.84
rs67789103	5	39600077	0.00506641	G	0.366658	-0.0089	0.008468	0.293251		-0.00745239	0.00846801	0.378825	G	0.364313	0.012522	0.006797	0.084
rs2173927	5	39567016	0.00827618	T	0.68316	-0.0092	0.008762	0.293723		-0.000604666	0.00876201	0.944982	T	0.656367	-0.000789	0.006914	0.98
rs56240038	5	39560224	0.0161183	G	0.798219	-0.0106	0.010156	0.296616		-0.00496723	0.010156	0.624776	G	0.79412	-0.009128	0.008111	0.32
rs1501719	5	39560865	0.0161183	A	0.798217	-0.0106	0.010158	0.296711		-0.00496725	0.010158	0.624843	A	0.794112	-0.009116	0.008111	0.32
rs2048010	5	39675610	0.00199966	A	0.783916	0.0102	0.009862	0.301009		0.00643599	0.00986201	0.514012	A	0.753443	-0.002767	0.007582	0.78
rs13168697	5	39674852	0.00202496	C	0.783916	0.0102	0.009876	0.301694		0.00642854	0.00987601	0.515095	C	0.753523	-0.002848	0.007584	0.77
rs4957480	5	39579799	0.00808944	A	0.388697	-0.0086	0.008349	0.30298		-0.0116628	0.00834901	0.162443	A	0.426476	-0.008897	0.006669	0.17
rs2278330	5	38922398	0.00973138	G	0.804239	-0.0105	0.010231	0.304754		-0.0186267	0.010231	0.0686665	G	0.828833	-0.00489	0.008683	0.56
rs7730530	5	39666977	0.000986906	T	0.798135	0.0105	0.010231	0.304754		0.00608402	0.010231	0.552068	T	0.766994	-0.008992	0.007742	0.29
rs62359835	5	39018114	0.0103367	C	0.807518	-0.0106	0.010333	0.304967		-0.018194	0.010333	0.0782776	C	0.82924	-0.0044	0.008693	0.6
rs13173103	5	39668128	0.000985072	C	0.798116	0.0105	0.010239	0.305132		0.0060299	0.010239	0.555919	C	0.766948	-0.008907	0.00774	0.29
rs56726475	5	39667667	0.000986674	C	0.798116	0.0103	0.010059	0.305855		0.00584411	0.010059	0.561252	C	0.766955	-0.008922	0.00774	0.29
rs357256	5	38909783	0.00522056	C	0.375697	-0.0086	0.008401	0.305983		-0.0168853	0.00840101	0.0444402	C	0.408431	-0.000634	0.006653	0.94
rs17465965	5	39200689	0.00178795	T	0.89029	-0.0133	0.013011	0.306681		-0.0352305	0.013011	0.00677412	T	0.879892	-0.004771	0.010432	0.72
rs7730538	5	39666992	0.000988195	T	0.798113	0.0103	0.010081	0.306912		0.00589995	0.010081	0.558377	T	0.766994	-0.00899	0.007742	0.29
rs7730375	5	39666907	0.000978879	T	0.798114	0.0103	0.010084	0.307055		0.00590447	0.010084	0.558193	T	0.766961	-0.008938	0.007741	0.29
rs11743901	5	39019851	0.0103655	T	0.807496	-0.0105	0.010281	0.307112		-0.0180481	0.010281	0.0791776	T	0.829211	-0.004107	0.008692	0.63
rs73751523	5	39667786	0.000985072	T	0.798113	0.0103	0.010086	0.307151		0.00583589	0.010086	0.562851	T	0.766947	-0.008874	0.00774	0.29
rs13156239	5	39668648	0.000981872	T	0.798112	0.0103	0.010088	0.307247		0.00583163	0.010088	0.563213	T	0.76695	-0.00891	0.00774	0.29
rs13173968	5	39668681	0.000981872	C	0.798112	0.0103	0.010088	0.307247		0.00583163	0.010088	0.563213	C	0.766935	-0.008891	0.007739	0.29
rs58447387	5	39669092	0.000980274	A	0.798112	0.0103	0.01009	0.307343		0.0058247	0.01009	0.563754	A	0.76693	-0.008963	0.007738	0.29
rs62360189	5	39669181	0.000980274	A	0.798112	0.0103	0.01009	0.307343		0.0058247	0.01009	0.563754	A	0.766914	-0.008951	0.007738	0.29
rs13173205	5	39668031	0.00100304	G	0.798113	0.0103	0.010091	0.307391		0.00576046	0.010091	0.568101	G	0.766459	-0.008487	0.007748	0.32
rs62360190	5	39669358	0.000980274	A	0.798112	0.0103	0.010091	0.307391		0.00582382	0.010091	0.563852	A	0.766909	-0.008952	0.007738	0.29
rs13173214	5	39668034	0.00100304	G	0.798112	0.0103	0.010094	0.307535		0.00575861	0.010094	0.56834	G	0.766438	-0.008493	0.007748	0.32
rs58170102	5	39667496	0.000986674	G	0.798126	0.0103	0.010096	0.307631		0.0058139	0.010096	0.564709	G	0.766959	-0.008926	0.007741	0.29
rs13168886	5	39665795	0.000950321	T	0.798111	0.0103	0.010097	0.307679		0.00590438	0.010097	0.558706	T	0.766993	-0.00892	0.007744	0.29
rs13155298	5	39668076	0.000973143	T	0.798107	0.0103	0.010099	0.307774		0.00574791	0.010099	0.56925	T	0.766522	-0.008447	0.007747	0.32
rs35488164	5	39666329	0.000973817	C	0.798112	0.0103	0.0101	0.307822		0.00594343	0.0101	0.556225	C	0.76696	-0.008975	0.007742	0.29
rs7729726	5	39666499	0.000970629	T	0.798106	0.0103	0.010105	0.308062		0.00594513	0.010105	0.556308	T	0.766957	-0.008959	0.007742	0.29
rs10075572	5	38921198	0.0097974	A	0.804133	-0.0105	0.010349	0.310301		-0.0186648	0.010349	0.0713046	A	0.828368	-0.005502	0.008673	0.52
rs9292730	5	39062977	0.0104409	G	0.80752	-0.0105	0.010359	0.310768		-0.0180648	0.010359	0.0811817	G	0.829433	-0.004215	0.008706	0.62
rs62359820	5	39009251	0.0103579	G	0.80748	-0.0105	0.010364	0.311002		-0.0181229	0.010364	0.0803534	G	0.829416	-0.004486	0.008698	0.6
rs10060696	5	39009131	0.0103694	A	0.807481	-0.0105	0.010369	0.311235		-0.0181347	0.010369	0.0803023	A	0.829378	-0.004526	0.008698	0.59
rs10473125	5	38966320	0.0104669	A	0.807516	-0.0105	0.01039	0.312214		-0.0181515	0.01039	0.080635	A	0.829472	-0.003867	0.008698	0.65
rs152255	5	39312141	0.079514	C	0.635366	0.0085	0.00842	0.312734		-0.0333893	0.00842	7.32484e-05	C	0.662352	-0.009873	0.006925	0.14
rs7737093	5	39559121	0.0163169	C	0.796942	-0.0102	0.01012	0.3135		-0.00465679	0.01012	0.645404	C	0.793691	-0.009039	0.008107	0.32
rs10941448	5	39626869	0.0302684	A	0.15245	0.0113	0.011248	0.315078		0.00778682	0.011248	0.488759	A	0.165901	0.004591	0.008827	0.62
rs181544	5	38848895	0.000115103	T	0.80694	-0.0103	0.010268	0.315805		-0.0108669	0.010268	0.289906	T	0.82249	-0.009604	0.008603	0.26
rs28684455	5	38964026	0.0104031	C	0.807494	-0.0103	0.010277	0.316229		-0.0179262	0.010277	0.0811066	C	0.829489	-0.003958	0.008698	0.64
rs357288	5	38851275	0.000119524	G	0.806952	-0.0103	0.010298	0.317217		-0.0108466	0.010298	0.292215	G	0.822313	-0.009343	0.008598	0.27
rs980793	5	39625080	0.0303928	G	0.152473	0.0112	0.011198	0.317224		0.00778044	0.011198	0.487177	G	0.16604	0.00502	0.008817	0.59
rs10805645	5	39626966	0.0302971	G	0.152443	0.0112	0.011255	0.319681		0.00769144	0.011255	0.494367	G	0.166034	0.004722	0.008823	0.61
rs62360179	5	39667863	0.000985072	G	0.798121	0.01	0.010061	0.320254		0.00555807	0.010061	0.580649	G	0.766956	-0.008916	0.00774	0.29
rs6883671	5	39054434	0.0108809	G	0.807536	-0.0102	0.010271	0.320667		-0.0178174	0.010271	0.0827892	G	0.829921	-0.003992	0.008715	0.64
rs61343691	5	39019612	0.0103399	A	0.80749	-0.0102	0.010273	0.320762		-0.0177573	0.010273	0.0838919	A	0.829181	-0.004249	0.008692	0.62
rs10037713	5	39051341	0.0104469	T	0.807512	-0.0102	0.010286	0.321374		-0.0177098	0.010286	0.0851176	T	0.829449	-0.004068	0.0087	0.63
rs1051942	5	38935244	0.0105023	T	0.807531	-0.0102	0.010317	0.32283		-0.0178842	0.010317	0.0830116	T	0.829788	-0.003878	0.008712	0.65
rs980792	5	39624744	0.0302894	T	0.152412	0.011	0.011171	0.324775		0.00762601	0.011171	0.494821	T	0.165899	0.004811	0.008818	0.61
rs41271111	5	38970682	0.0103779	A	0.807485	-0.0102	0.010393	0.326381		-0.0178591	0.010393	0.0857277	A	0.829474	-0.003782	0.008699	0.66
rs72741715	5	39571566	0.0210785	G	0.872514	0.0119	0.012204	0.329516		0.0046326	0.012204	0.704245	G	0.865239	-0.005864	0.009749	0.46
rs6866472	5	39572627	0.00359119	C	0.772959	0.0093	0.009682	0.336781		0.0151784	0.00968199	0.116951	C	0.709489	0.008796	0.007275	0.2
rs34711032	5	39572791	0.00359587	G	0.772961	0.0093	0.009685	0.336931		0.0152161	0.00968499	0.116159	G	0.709498	0.008896	0.007275	0.19
rs9292731	5	39063119	0.0108431	C	0.807036	-0.0099	0.010328	0.337781		-0.0170853	0.010328	0.0980717	C	0.827642	-0.004064	0.008685	0.63
rs13436483	5	38994234	0.010447	G	0.809159	-0.0097	0.010359	0.349076		-0.0173483	0.010359	0.0939912	G	0.829468	-0.003609	0.008698	0.67
rs420444	5	38857366	4.19766e-05	T	0.808578	-0.0096	0.010266	0.349724		-0.0101385	0.010266	0.323357	T	0.822364	-0.010675	0.008603	0.21
rs34730699	5	39665079	0.000884285	C	0.803046	0.0095	0.010269	0.354906		0.00487144	0.010269	0.635226	C	0.767688	-0.008662	0.007766	0.31
rs548287	5	38855345	4.35871e-05	G	0.807308	-0.0095	0.01027	0.354953		-0.0100887	0.01027	0.325927	G	0.822527	-0.011305	0.008604	0.19
rs2939335	5	39582766	0.00762875	A	0.612251	0.0076	0.008282	0.358801		0.00957638	0.00828198	0.247562	A	0.573363	0.007769	0.006652	0.23
rs357289	5	38851925	0.000123452	G	0.807267	-0.0093	0.010291	0.366153		-0.0097304	0.010291	0.34439	G	0.823982	-0.009451	0.008629	0.27
rs2367703	5	38856268	0.00895785	C	0.775837	-0.0087	0.00974	0.371737		0.00404166	0.00973997	0.678174	C	0.721916	0.000274	0.007305	0.93
rs1354128	5	39634963	0.000144397	T	0.28644	0.008	0.009013	0.374752		0.00761395	0.00901297	0.398235	T	0.317036	0.014919	0.00706	0.047
rs7718774	5	39634267	0.000146793	T	0.286457	0.0079	0.008993	0.379694		0.00759658	0.00899297	0.398265	T	0.317344	0.014919	0.007059	0.047
rs6884846	5	39644679	0.000137205	A	0.286451	0.0079	0.009033	0.381807		0.00757169	0.00903297	0.401903	A	0.317073	0.014774	0.007057	0.049
rs9292723	5	38852572	0.00868737	C	0.776231	-0.0085	0.009748	0.383223		0.0044337	0.00974797	0.64923	C	0.722035	0.000978	0.007317	0.86
rs62354701	5	38853640	0.0087776	G	0.776222	-0.0085	0.00975	0.38332		0.00447406	0.00974997	0.646321	G	0.722059	0.000953	0.007316	0.86
rs17361490	5	38853676	0.00881172	C	0.776222	-0.0085	0.009751	0.383369		0.00445	0.00975097	0.648127	C	0.722085	0.000982	0.007316	0.86
rs75459462	5	39392727	0.138008	G	0.907873	0.0123	0.014141	0.384404		0.0462882	0.014141	0.00106283	G	0.888231	0.002844	0.01037	0.75
rs2278324	5	38881603	0.0160039	G	0.798168	-0.0087	0.010005	0.384538		-0.0178916	0.010005	0.073732	G	0.806797	-0.00485	0.008395	0.53
rs10059248	5	38855122	0.0089883	C	0.776229	-0.0085	0.009796	0.385558		0.00441172	0.00979597	0.65245	C	0.721915	0.000912	0.007309	0.86
rs700184	5	39197725	0.0655067	T	0.668046	-0.0074	0.008558	0.38721		0.0284415	0.00855797	0.000889276	T	0.677959	0.012517	0.006997	0.064
rs7732292	5	39641154	0.000146393	C	0.286452	0.0077	0.008906	0.387266		0.00739861	0.00890597	0.406116	C	0.317039	0.0149	0.007058	0.047
rs13178502	5	39077871	0.00346403	T	0.2389	-0.0082	0.009559	0.390986		0.0206082	0.00955896	0.0310915	T	0.244984	0.005314	0.007621	0.43
rs12514432	5	39454625	0.0234726	C	0.400614	-0.007	0.008201	0.393352		0.000579108	0.00820097	0.943705	C	0.395343	-0.0009	0.006699	0.92
rs36111337	5	39764131	0.0152392	G	0.814153	0.0089	0.010442	0.394033		0.0124892	0.010442	0.231673	G	0.804764	0.009666	0.008302	0.25
rs10057563	5	39081519	0.0034826	T	0.238903	-0.008	0.009409	0.395186		0.0200374	0.00940896	0.0332039	T	0.244958	0.005299	0.007624	0.44
rs12654271	5	39751427	0.0159073	C	0.814196	0.0089	0.010475	0.395524		0.0127604	0.010475	0.223155	C	0.805173	0.01052	0.008307	0.21
rs9885141	5	39085016	0.00348604	G	0.238893	-0.008	0.00947	0.398238		0.020392	0.00946996	0.0312928	G	0.245059	0.005295	0.007624	0.44
rs11958652	5	39447434	0.0229845	A	0.398978	-0.007	0.008295	0.398735		0.000538096	0.00829497	0.948277	A	0.394279	-0.00159	0.006701	0.84
rs12518502	5	39570920	0.00608436	A	0.820398	0.0089	0.010553	0.399026		0.0151151	0.010553	0.152056	A	0.767127	0.006789	0.007832	0.35
rs62359130	5	39623337	4.4461e-05	G	0.747991	0.0079	0.009408	0.401071		0.00830718	0.00940796	0.377239	G	0.750027	-0.013535	0.007582	0.095
rs59397128	5	38854967	0.00900196	G	0.776117	-0.0082	0.0098	0.402742		0.00470912	0.00979996	0.630854	G	0.721833	0.001119	0.007309	0.84
rs13172070	5	39446394	0.0229692	C	0.399093	-0.0069	0.008249	0.402893		0.000528838	0.00824897	0.948883	C	0.394321	-0.001574	0.006701	0.84
rs12658020	5	39446538	0.0228766	A	0.398958	-0.0069	0.008252	0.403064		0.000552967	0.00825197	0.946573	A	0.394238	-0.001642	0.006701	0.83
rs35742647	5	39581809	0.00394562	G	0.783826	0.0082	0.009841	0.404705		0.0120425	0.00984096	0.22106	G	0.731049	0.012155	0.007436	0.088
rs6867252	5	39447910	0.022917	C	0.399102	-0.0069	0.008284	0.404884		0.000614198	0.00828396	0.940897	C	0.394318	-0.001656	0.006701	0.83
rs11955613	5	39447492	0.0229845	T	0.398968	-0.0069	0.008301	0.405846		0.000649858	0.00830096	0.9376	T	0.394305	-0.001603	0.006701	0.84
rs7727301	5	39447489	0.0230009	T	0.398968	-0.0069	0.008301	0.405846		0.00065179	0.00830096	0.937415	T	0.394284	-0.001568	0.006701	0.84
rs13169871	5	39750002	0.0158611	G	0.813828	0.0087	0.010528	0.408595		0.0125237	0.010528	0.234216	G	0.805118	0.0104	0.008306	0.21
rs13167412	5	39445594	0.0229037	G	0.399098	-0.0069	0.008353	0.408775		0.000645167	0.00835296	0.938434	G	0.39431	-0.001548	0.0067	0.84
rs12515936	5	39442739	0.0234241	T	0.398889	-0.0069	0.008359	0.409112		0.000687949	0.00835896	0.934408	T	0.394997	-0.002218	0.006695	0.76
rs3947262	5	39581163	0.0036051	T	0.783865	0.008	0.009781	0.413407		0.0114829	0.00978096	0.240393	T	0.732072	0.012529	0.007451	0.081
rs3842976	5	39447018	0.0229692	A	0.398837	-0.0067	0.008198	0.413773		0.000636467	0.00819796	0.938117	A	0.394304	-0.00164	0.006701	0.83
rs12652609	5	39444239	0.0233439	C	0.399134	-0.0067	0.00821	0.414456		0.000727021	0.00820996	0.929437	C	0.395294	-0.002346	0.006697	0.75
rs62354703	5	38855557	0.00906077	A	0.775998	-0.0079	0.0097	0.415397		0.00490698	0.00969995	0.612944	A	0.721707	0.000456	0.007304	0.92
rs7725868	5	39579258	0.00344472	C	0.783868	0.008	0.009843	0.416355		0.0116622	0.00984295	0.236084	C	0.732432	0.012736	0.007459	0.077
rs62359082	5	39608223	0.000122224	A	0.765863	0.0077	0.009496	0.417442		0.00653382	0.00949596	0.491413	A	0.763877	-0.015548	0.007705	0.057
rs7718844	5	39449946	0.0225025	G	0.399065	-0.0067	0.008294	0.419198		0.000866171	0.00829396	0.916825	G	0.394489	-0.001353	0.006702	0.87
rs7719058	5	39450248	0.0227787	C	0.399081	-0.0067	0.008297	0.419367		0.000872944	0.00829696	0.916207	C	0.394405	-0.001334	0.006701	0.87
rs3843911	5	39452982	0.0229031	T	0.3988	-0.0067	0.008304	0.419759		0.000875983	0.00830396	0.915987	T	0.394411	-0.001285	0.006701	0.87
rs7728746	5	39451392	0.0228552	G	0.399067	-0.0067	0.008306	0.419871		0.000865226	0.00830596	0.917035	G	0.394351	-0.001214	0.006701	0.88
rs6898455	5	39604616	0.00011434	A	0.765875	0.0077	0.009547	0.419934		0.00654529	0.00954695	0.492972	A	0.76386	-0.015678	0.007702	0.054
rs3909472	5	39451938	0.0228431	C	0.399048	-0.0067	0.00831	0.420094		0.000875309	0.00830996	0.916112	C	0.39439	-0.001273	0.006701	0.87
rs62359080	5	39599354	0.000121733	C	0.765864	0.0077	0.009565	0.420809		0.0066575	0.00956495	0.48641	C	0.763656	-0.01613	0.007696	0.047
rs55946346	5	39598747	0.000120722	C	0.765864	0.0077	0.009568	0.420955		0.00668497	0.00956795	0.48475	C	0.763541	-0.016377	0.007695	0.044
rs56380758	5	39598415	0.000118923	C	0.765868	0.0077	0.009569	0.421003		0.00674538	0.00956895	0.480858	C	0.763542	-0.016161	0.007698	0.047
rs72741706	5	39569523	0.00177369	G	0.887928	-0.0103	0.012801	0.421036		-0.0122385	0.0128009	0.339039	G	0.868735	-0.000766	0.009774	0.96
rs34435267	5	39665051	0.000892062	C	0.800398	0.0082	0.010195	0.421215		0.00352594	0.0101949	0.729454	C	0.76763	-0.008665	0.007764	0.31
rs3849782	5	39505309	0.0181917	C	0.701368	0.007	0.008783	0.425454		0.0214709	0.00878296	0.0145007	C	0.703749	-0.009869	0.007189	0.17
rs13162055	5	39444676	0.0232624	G	0.398995	-0.0066	0.008344	0.428951		0.00102989	0.00834396	0.901767	G	0.395149	-0.002368	0.006697	0.75
rs13182197	5	39444825	0.0232559	T	0.399033	-0.0066	0.008353	0.429449		0.00102326	0.00835296	0.902501	T	0.395136	-0.002452	0.006697	0.74
rs13162174	5	39444718	0.0233557	G	0.39901	-0.0066	0.008388	0.431377		0.00101038	0.00838795	0.904122	G	0.395205	-0.002341	0.006697	0.75
rs2367894	5	39087074	0.0036155	T	0.237684	-0.0074	0.009426	0.432417		0.0208814	0.00942595	0.0267385	T	0.24436	0.005063	0.007633	0.46
rs62359084	5	39613633	0.000121501	C	0.766701	0.0076	0.009705	0.433568		0.00655791	0.00970495	0.499213	C	0.764172	-0.015822	0.007715	0.053
rs967696	5	38856662	0.00906363	A	0.773236	-0.0076	0.00972	0.434277		0.00512863	0.00971995	0.597749	A	0.721553	0.000914	0.007298	0.87
rs3849784	5	39511951	0.0239016	A	0.738324	0.007	0.009113	0.442408		0.0185418	0.00911295	0.0418848	A	0.695482	-0.002889	0.007127	0.78
rs1566617	5	39625116	0.0280776	A	0.447171	0.0062	0.008116	0.444913		0.0028764	0.00811595	0.723029	A	0.48353	-0.010868	0.006579	0.095
rs1423688	5	39072616	0.00560047	G	0.344792	0.0066	0.008655	0.445723		-0.000718923	0.00865495	0.9338	G	0.40161	-0.000431	0.006684	0.96
rs10039230	5	39034568	0.00556963	A	0.344798	0.0066	0.008658	0.445881		-0.000616143	0.00865795	0.943266	A	0.402281	-6.7e-05	0.006673	1
rs11951922	5	39517587	0.0237532	C	0.738383	0.007	0.009233	0.448361		0.0187242	0.00923295	0.0425622	C	0.695717	-0.002716	0.007124	0.8
rs58330611	5	39023193	0.00593201	C	0.344895	0.0064	0.008459	0.449295		-0.000593249	0.00845895	0.944088	C	0.403573	-5.1e-05	0.006673	1
rs10472314	5	39016921	0.0055137	A	0.344798	0.0064	0.008498	0.451379		-0.000663732	0.00849795	0.937745	A	0.402247	-0.001014	0.006674	0.88
rs7713236	5	39029857	0.00564451	G	0.34487	0.0064	0.0085	0.451485		-0.000720093	0.00849995	0.932486	G	0.402635	-0.000262	0.00667	0.98
rs6868087	5	38958750	0.00566494	A	0.655171	-0.0064	0.008501	0.451538		0.000705348	0.00850095	0.933873	A	0.597223	0.000141	0.006671	0.99
rs1546281	5	39517220	0.023881	C	0.738306	0.0069	0.009178	0.452173		0.0185864	0.00917794	0.0428551	C	0.695682	-0.002753	0.007125	0.79
rs4273623	5	39067435	0.00552101	C	0.344817	0.0064	0.008517	0.452389		-0.000702238	0.00851695	0.934287	C	0.401948	-0.000462	0.00668	0.96
rs3860798	5	39515851	0.0239356	T	0.738311	0.0069	0.009185	0.452517		0.0185752	0.00918494	0.0431397	T	0.695696	-0.002781	0.007125	0.79
rs72743787	5	39681032	0.00661854	A	0.623795	0.0063	0.008387	0.452555		0.00150408	0.00838695	0.857674	A	0.64817	0.000824	0.006884	0.99
rs11955403	5	39517676	0.0238888	T	0.738308	0.0069	0.009191	0.452813		0.0185195	0.00919094	0.043907	T	0.695717	-0.002708	0.007123	0.8
rs13175063	5	39516975	0.0237783	C	0.73831	0.0069	0.009192	0.452862		0.0186069	0.00919194	0.0429429	C	0.695696	-0.002787	0.007125	0.79
rs2368094	5	39518272	0.0241722	T	0.738306	0.0069	0.009195	0.453009		0.0186285	0.00919494	0.0427695	T	0.69578	-0.002666	0.007122	0.8
rs10941415	5	38974022	0.00558323	A	0.655199	-0.0064	0.008532	0.453184		0.000769407	0.00853195	0.928145	A	0.59737	0.000124	0.006672	1
rs9292729	5	39025586	0.00564017	C	0.344833	0.0064	0.008532	0.453184		-0.000774566	0.00853195	0.927664	C	0.402698	-0.000226	0.00667	0.98
rs3843910	5	39442161	0.025564	G	0.400807	-0.0062	0.008266	0.453218		0.00179884	0.00826595	0.827725	G	0.399652	-0.002471	0.006695	0.74
rs11740384	5	39054166	0.00559351	G	0.344854	0.0064	0.008548	0.45403		-0.000757328	0.00854795	0.929402	G	0.402857	-0.000243	0.006674	0.98
rs13177690	5	39021369	0.00556292	G	0.34482	0.0064	0.008549	0.454083		-0.00080899	0.00854895	0.924608	G	0.402431	-0.000435	0.006671	0.96
rs7719775	5	39048835	0.00554554	A	0.344837	0.0064	0.008554	0.454347		-0.000775477	0.00855395	0.927765	A	0.402402	-0.000326	0.006673	0.97
rs12655152	5	39670061	0.00654867	A	0.623797	0.0063	0.008424	0.454543		0.00144596	0.00842395	0.863714	A	0.648046	0.000565	0.006884	0.95
rs4272154	5	39518500	0.023718	T	0.738293	0.0069	0.009227	0.454578		0.0185929	0.00922694	0.0438975	T	0.695789	-0.002662	0.00712	0.8
rs13186746	5	39665766	0.00146288	G	0.788447	0.0074	0.009896	0.454595		0.00195273	0.00989594	0.843572	G	0.756133	-0.007678	0.007651	0.37
rs357252	5	38935101	0.00580765	G	0.344816	0.0064	0.008599	0.456712		-0.000836529	0.00859895	0.922502	G	0.402612	-2.1e-05	0.006675	0.99
rs6862144	5	39022475	0.00569075	C	0.344843	0.0063	0.008482	0.457633		-0.000790471	0.00848195	0.925749	C	0.402655	-0.000166	0.00667	0.99
rs10079755	5	39051792	0.00564917	C	0.344838	0.0063	0.008489	0.458004		-0.000787643	0.00848895	0.926075	C	0.40264	-2e-05	0.006675	1
rs2887112	5	39052320	0.00564798	A	0.344838	0.0063	0.00849	0.458057		-0.000788722	0.00848995	0.925982	A	0.402632	6.3e-05	0.006675	0.98
rs10473128	5	39056478	0.0055675	A	0.344821	0.0063	0.008501	0.458639		-0.000770991	0.00850095	0.927735	A	0.402248	-0.00016	0.006674	0.99
rs10078168	5	39040762	0.00570542	G	0.344824	0.0063	0.008503	0.458745		-0.000841756	0.00850295	0.921142	G	0.402293	-1.7e-05	0.006672	0.99
rs1239256	5	38987371	0.00578079	T	0.655197	-0.0063	0.008518	0.459537		0.000888881	0.00851795	0.916888	T	0.597506	3.3e-05	0.006673	0.99
rs1239263	5	38984822	0.00577453	T	0.655193	-0.0063	0.008567	0.462108		0.000934853	0.00856694	0.913105	T	0.597567	3e-06	0.006673	0.99
rs1501709	5	39603834	0.000230672	G	0.759434	0.0069	0.009507	0.467973		0.00605199	0.00950694	0.524394	G	0.757725	-0.013821	0.007636	0.088
rs10462003	5	39583431	0.0171606	G	0.134986	-0.0086	0.011852	0.468074		-0.00674621	0.0118519	0.569215	G	0.121083	-0.005481	0.010048	0.59
rs9292749	5	39719553	0.0116544	T	0.474936	0.0059	0.008212	0.472473		0.00430447	0.00821194	0.600159	T	0.529033	0.000291	0.006581	0.99
rs6893599	5	39654978	0.000431527	T	0.304655	0.0062	0.008771	0.479644		0.00418868	0.00877094	0.632961	T	0.3457	0.009627	0.006902	0.22
rs3849781	5	39500920	0.0370943	T	0.759606	0.0067	0.009498	0.480554		0.0273316	0.00949793	0.00400667	T	0.727225	-0.005132	0.007361	0.53
rs4122308	5	39512091	0.0211523	T	0.732317	0.0064	0.009097	0.481726		0.0182954	0.00909694	0.0443086	T	0.690842	-0.002239	0.007113	0.84
rs357277	5	38931919	0.00585999	G	0.347232	0.006	0.008573	0.484007		-0.00126346	0.00857294	0.882834	G	0.402557	-0.000568	0.006677	0.94
rs357291	5	38923779	0.00536969	C	0.406045	-0.0057	0.008224	0.488251		-0.00968363	0.00822394	0.238999	C	0.452803	-0.003067	0.006593	0.66
rs10805643	5	39583042	0.0178943	C	0.672524	-0.006	0.008662	0.48851		-0.00933148	0.00866194	0.281348	C	0.674418	-0.006771	0.007028	0.27
rs13175504	5	38855346	0.000227389	C	0.777632	-0.0066	0.009711	0.496731		-0.00222363	0.00971093	0.818883	C	0.768968	0.014569	0.007794	0.054
rs71621887	5	38865916	0.000233518	G	0.780668	-0.0066	0.009712	0.496776		-0.00232803	0.00971193	0.810556	G	0.772071	0.014601	0.00783	0.056
rs10941436	5	39442915	0.023441	A	0.3983	-0.0056	0.008265	0.498053		0.0018995	0.00826494	0.818227	A	0.395017	-0.002197	0.006696	0.77
rs10472312	5	38918296	0.00604056	A	0.378735	0.0056	0.008368	0.503358		-0.00420826	0.00836794	0.615032	A	0.41985	-0.002558	0.006622	0.71
rs2367595	5	39442222	0.0232615	T	0.398184	-0.0056	0.008387	0.504325		0.0019693	0.00838693	0.814359	T	0.394991	-0.002004	0.006693	0.79
rs2134166	5	39542061	0.0223333	T	0.73228	0.0062	0.009307	0.505305		0.0181864	0.00930693	0.0506926	T	0.689836	-0.001729	0.007078	0.91
rs3860797	5	39515726	0.0243336	T	0.737383	0.0062	0.00931	0.505443		0.0181184	0.00930993	0.0516386	T	0.694806	-0.003306	0.007121	0.73
rs55986012	5	39620075	7.21424e-05	A	0.761481	0.0063	0.009513	0.50781		0.00593409	0.00951293	0.532764	A	0.759205	-0.015243	0.00767	0.06
rs6890566	5	38899131	0.00376226	T	0.759349	0.0063	0.009566	0.510164		-0.00644275	0.00956592	0.500623	T	0.76886	-0.000251	0.007767	0.95
rs1897140	5	38898447	0.003787	G	0.759343	0.0063	0.009572	0.510429		-0.00645605	0.00957192	0.500007	G	0.768956	-0.000727	0.007768	0.9
rs4957473	5	39343163	0.111354	A	0.584383	0.0054	0.008214	0.510915		-0.0224735	0.00821394	0.00621875	A	0.609917	-0.008906	0.006701	0.18
rs550248	5	38855567	0.0183514	G	0.323832	-0.0057	0.008709	0.512793		0.00644368	0.00870893	0.459365	G	0.281466	0.003515	0.007334	0.58
rs647194	5	38880914	0.000341504	C	0.582176	-0.0054	0.00826	0.513271		-0.00264993	0.00825993	0.748349	C	0.597624	0.002973	0.00669	0.59
rs78326054	5	39208251	0.08465	T	0.672344	-0.0056	0.008585	0.514207		0.0330672	0.00858493	0.000117264	T	0.669192	0.017353	0.007011	0.011
rs555235	5	38880689	0.000358212	A	0.582228	-0.0053	0.008196	0.517854		-0.00250295	0.00819593	0.76007	A	0.597591	0.003376	0.006689	0.55
rs6451458	5	39821026	0.000701839	C	0.662936	-0.0056	0.008741	0.521744		-0.00747917	0.00874093	0.392191	C	0.689362	0.007586	0.007102	0.32
rs10447141	5	39817167	0.000722224	C	0.662888	-0.0056	0.008769	0.523075		-0.00744726	0.00876892	0.395727	C	0.689656	0.007725	0.007102	0.31
rs28405984	5	39818250	0.000724719	T	0.66288	-0.0056	0.008773	0.523264		-0.00742382	0.00877292	0.39743	T	0.689637	0.007708	0.007102	0.31
rs10040172	5	38905288	0.0022502	A	0.813215	-0.0067	0.010531	0.524635		-0.0140913	0.0105309	0.180866	A	0.819875	-0.009655	0.008507	0.26
rs78666690	5	39201444	0.080774	C	0.674439	-0.0054	0.008552	0.527759		0.0327806	0.00855193	0.000126525	C	0.672514	0.017269	0.006999	0.011
rs72745604	5	39719910	0.005982	G	0.624586	0.0053	0.008406	0.528366		0.000569334	0.00840593	0.946	G	0.647874	0.000917	0.006886	1
rs3849768	5	39418887	0.154531	C	0.766013	-0.006	0.009554	0.529998		-0.00581345	0.00955392	0.542864	C	0.789445	-0.005793	0.008054	0.45
rs62360170	5	39658400	0.000957957	T	0.799749	0.0063	0.010116	0.533432		0.00183824	0.0101159	0.855804	T	0.766855	-0.009103	0.007752	0.29
rs13153273	5	39659026	0.000948732	C	0.799749	0.0063	0.010122	0.533675		0.00183739	0.0101219	0.855954	C	0.766809	-0.009098	0.007752	0.29
rs13164346	5	39661139	0.000969063	G	0.799748	0.0063	0.010138	0.53432		0.00185983	0.0101379	0.854443	G	0.76699	-0.009212	0.007752	0.28
rs13184353	5	39661211	0.000967468	T	0.799748	0.0063	0.010138	0.53432		0.00183848	0.0101379	0.856095	T	0.767012	-0.009221	0.007753	0.28
rs13184680	5	39661440	0.000973246	T	0.799754	0.0063	0.010141	0.534441		0.00184072	0.0101409	0.855964	T	0.766968	-0.009154	0.00775	0.28
rs7712144	5	39661956	0.000971649	C	0.799748	0.0063	0.010144	0.534562		0.00183577	0.0101439	0.856389	C	0.766949	-0.009106	0.007748	0.28
rs13170944	5	39656895	0.000965917	G	0.799744	0.0063	0.010145	0.534603		0.00187868	0.0101449	0.853084	G	0.766848	-0.009227	0.007754	0.28
rs35165253	5	39657522	0.000956688	G	0.79975	0.0063	0.010145	0.534603		0.00184912	0.0101449	0.85537	G	0.766832	-0.009214	0.007753	0.28
rs55803256	5	39662807	0.0009781	T	0.799748	0.0063	0.010149	0.534764		0.00183885	0.0101489	0.856221	T	0.767023	-0.008822	0.007749	0.3
rs13167987	5	39658077	0.000957957	T	0.79975	0.0063	0.010152	0.534884		0.00183311	0.0101519	0.856707	T	0.766861	-0.00923	0.007753	0.28
rs993809	5	39623878	0.000568943	T	0.483606	0.005	0.008141	0.5391		0.00692701	0.00814093	0.394832	T	0.469931	0.008838	0.006582	0.22
rs6879220	5	39477935	0.021526	A	0.399478	-0.005	0.008168	0.540442		0.00332343	0.00816793	0.684091	A	0.391578	-0.004349	0.006708	0.56
rs2278325	5	38881538	0.000157049	C	0.487672	-0.005	0.008194	0.541728		-0.000716736	0.00819393	0.930297	C	0.470863	-0.005092	0.006591	0.4
rs10042088	5	38895199	0.00222427	G	0.813115	-0.0064	0.010504	0.542331		-0.0137421	0.0105039	0.190777	G	0.820098	-0.009808	0.008531	0.25
rs6865403	5	39460110	0.0214676	A	0.399642	-0.005	0.008247	0.544328		0.00344724	0.00824693	0.675945	A	0.391199	-0.003673	0.006707	0.63
rs3843913	5	39515654	0.0229357	A	0.731375	0.0056	0.009261	0.545387		0.0177492	0.00926092	0.0552925	A	0.689032	-0.002793	0.007087	0.78
rs3909475	5	39471176	0.0214549	T	0.399661	-0.005	0.008335	0.548586		0.00353187	0.00833492	0.671753	T	0.391211	-0.003918	0.006706	0.6
rs6884555	5	39478705	0.0217521	C	0.399086	-0.005	0.008382	0.55083		0.00359261	0.00838192	0.668204	C	0.391423	-0.004214	0.006708	0.57
rs970692	5	39694505	0.0137151	A	0.261287	0.0054	0.00911	0.553345		-0.00253215	0.00910992	0.781047	A	0.291649	-0.002661	0.007234	0.67
rs13173107	5	39474822	0.021257	A	0.399649	-0.0049	0.008274	0.553706		0.00359283	0.00827393	0.664117	A	0.391368	-0.004029	0.006706	0.59
rs1501716	5	39563479	0.012339	A	0.675073	-0.0052	0.008821	0.555524		0.00445963	0.00882092	0.613155	A	0.647363	-0.002147	0.006862	0.83
rs1846975	5	39544711	0.0124008	G	0.675267	-0.005	0.008493	0.556049		0.00419134	0.00849293	0.621652	G	0.647246	-0.001882	0.00686	0.87
rs6451425	5	39469029	0.0214769	G	0.399659	-0.0049	0.008325	0.556137		0.00363107	0.00832492	0.662715	G	0.391205	-0.003807	0.006706	0.61
rs6451426	5	39469093	0.0214769	A	0.399659	-0.0049	0.008327	0.556232		0.00363107	0.00832692	0.662791	A	0.39122	-0.00382	0.006706	0.61
rs1501700	5	39545413	0.012517	A	0.675257	-0.005	0.008501	0.556421		0.00421468	0.00850093	0.620042	A	0.647164	-0.001775	0.00686	0.88
rs1501717	5	39562337	0.012339	G	0.675061	-0.005	0.008501	0.556421		0.00426642	0.00850093	0.615754	G	0.647365	-0.002145	0.006862	0.83
rs1566616	5	39545675	0.012517	C	0.675257	-0.005	0.008503	0.556514		0.00421901	0.00850293	0.619765	C	0.647163	-0.001788	0.00686	0.88
rs2962481	5	39547222	0.012517	A	0.675258	-0.005	0.00852	0.557301		0.0042559	0.00851992	0.61741	A	0.647163	-0.001785	0.00686	0.88
rs55842084	5	39094815	0.0146494	C	0.839655	-0.0064	0.010914	0.557605		-0.0181882	0.0109139	0.0956105	C	0.873974	-0.003311	0.009896	0.7
rs13187098	5	39473204	0.0216303	T	0.399632	-0.0049	0.008363	0.557933		0.00368141	0.00836292	0.659788	T	0.391146	-0.003784	0.006706	0.61
rs7708709	5	39472309	0.0215679	G	0.399645	-0.0049	0.008363	0.557933		0.0036171	0.00836292	0.665366	G	0.391228	-0.003879	0.006705	0.6
rs7724216	5	39472044	0.0215918	T	0.39963	-0.0049	0.008363	0.557933		0.00364631	0.00836292	0.66283	T	0.3912	-0.003916	0.006705	0.6
rs13162873	5	39463837	0.0215322	T	0.39966	-0.0049	0.008365	0.558027		0.00362695	0.00836492	0.664586	T	0.391244	-0.003758	0.006706	0.62
rs2937416	5	39546768	0.012517	T	0.675405	-0.005	0.008547	0.558547		0.00431357	0.00854692	0.613775	T	0.647164	-0.001787	0.00686	0.88
rs2962484	5	39550405	0.012517	C	0.675258	-0.005	0.008554	0.558869		0.00432992	0.00855392	0.612722	C	0.647154	-0.001812	0.00686	0.87
rs2939317	5	39550611	0.012517	T	0.675258	-0.005	0.008555	0.558915		0.00433211	0.00855492	0.612585	T	0.647153	-0.001811	0.00686	0.87
rs1876126	5	39550779	0.012517	C	0.675255	-0.005	0.008559	0.559099		0.00434086	0.00855892	0.612033	C	0.647154	-0.001812	0.00686	0.87
rs1501698	5	39548192	0.0124008	G	0.675412	-0.005	0.008562	0.559237		0.00434021	0.00856192	0.612211	G	0.647278	-0.00186	0.00686	0.87
rs1501699	5	39548143	0.0125054	G	0.675403	-0.005	0.008562	0.559237		0.00434725	0.00856192	0.611634	G	0.647162	-0.001784	0.00686	0.88
rs1876127	5	39551189	0.012517	T	0.675258	-0.005	0.008562	0.559237		0.00434738	0.00856192	0.611623	T	0.647153	-0.001809	0.00686	0.87
rs3849777	5	39468508	0.0214452	A	0.399633	-0.0049	0.008393	0.559342		0.0036372	0.00839292	0.66475	A	0.391168	-0.003782	0.006706	0.61
rs6887345	5	39572369	0.00965217	T	0.426676	-0.0047	0.008051	0.559369		-0.00324087	0.00805093	0.687282	T	0.388892	0.005196	0.006769	0.45
rs2221258	5	39549119	0.0125383	G	0.675404	-0.005	0.008573	0.559741		0.00435797	0.00857292	0.611214	G	0.647213	-0.001963	0.00686	0.86
rs6451424	5	39468906	0.0214706	A	0.399632	-0.0049	0.008403	0.559809		0.0036403	0.00840292	0.664856	A	0.391191	-0.0038	0.006706	0.61
rs2939322	5	39553548	0.0123129	T	0.675267	-0.005	0.008576	0.559878		0.00435446	0.00857592	0.611626	T	0.647222	-0.001939	0.006861	0.86
rs2939326	5	39554048	0.012517	C	0.675259	-0.005	0.008579	0.560015		0.00438453	0.00857892	0.609294	C	0.647151	-0.001824	0.00686	0.87
rs1876128	5	39551269	0.012517	T	0.67526	-0.005	0.008587	0.560381		0.00440203	0.00858692	0.608201	T	0.647153	-0.001811	0.00686	0.87
rs2939328	5	39555303	0.0125005	G	0.67526	-0.005	0.008608	0.561338		0.00444659	0.00860792	0.605457	G	0.647181	-0.001879	0.00686	0.87
rs10473120	5	38909427	0.00249066	C	0.814057	-0.0062	0.010674	0.561341		-0.0139968	0.0106739	0.189752	C	0.821544	-0.01037	0.008545	0.23
rs1501720	5	39557684	0.0124121	T	0.675064	-0.005	0.008664	0.563871		0.00458636	0.00866392	0.596553	T	0.64706	-0.001973	0.00686	0.85
rs2937432	5	39559028	0.0124121	G	0.675062	-0.005	0.00869	0.565038		0.00462161	0.00868992	0.59484	G	0.64706	-0.001989	0.00686	0.85
rs2939331	5	39559613	0.0124096	A	0.675063	-0.005	0.008702	0.565575		0.00462569	0.00870192	0.595023	A	0.64709	-0.001994	0.00686	0.85
rs1605145	5	39559905	0.0124096	A	0.675065	-0.005	0.008708	0.565843		0.0046257	0.00870792	0.595276	A	0.647094	-0.001996	0.00686	0.85
rs6866385	5	39572373	0.00975644	G	0.426747	-0.0047	0.008187	0.565913		-0.00321954	0.00818692	0.694132	G	0.388719	0.004901	0.00677	0.48
rs1501718	5	39561256	0.0123444	A	0.675064	-0.0049	0.008558	0.56694		0.00447593	0.00855792	0.600963	A	0.647369	-0.002022	0.006862	0.85
rs2962487	5	39557336	0.0124121	A	0.675063	-0.0049	0.008562	0.567121		0.0044631	0.00856192	0.602176	A	0.647101	-0.001977	0.00686	0.85
rs2939336	5	39565503	0.0122274	A	0.675063	-0.0049	0.008564	0.567212		0.0045682	0.00856392	0.59374	A	0.647352	-0.002141	0.006864	0.83
rs2939333	5	39561818	0.0123506	C	0.675068	-0.0049	0.008569	0.567438		0.00451258	0.00856892	0.598457	C	0.647371	-0.002141	0.006862	0.83
rs1846978	5	39563686	0.012339	A	0.674917	-0.0049	0.008571	0.567528		0.00452073	0.00857092	0.597881	A	0.647363	-0.002147	0.006862	0.83
rs1501711	5	39565905	0.012225	C	0.675063	-0.0049	0.008574	0.567664		0.00458283	0.00857392	0.59299	C	0.647344	-0.002168	0.006865	0.83
rs2962488	5	39562724	0.012339	G	0.675064	-0.0049	0.00859	0.568386		0.00456143	0.00858992	0.595404	G	0.64736	-0.002135	0.006862	0.83
rs1501715	5	39563530	0.012339	G	0.675064	-0.0049	0.008601	0.56888		0.00458568	0.00860092	0.593922	G	0.647362	-0.002142	0.006862	0.83
rs2368095	5	39558748	0.0124121	C	0.675053	-0.0049	0.008606	0.569105		0.00455965	0.00860592	0.596231	C	0.647055	-0.001993	0.00686	0.85
rs10941437	5	39456113	0.0247205	C	0.399965	-0.0047	0.008256	0.569164		0.00327004	0.00825592	0.692043	C	0.397163	-0.002088	0.006691	0.8
rs2962483	5	39549314	0.012517	G	0.675468	-0.0049	0.008611	0.569329		0.00455308	0.00861092	0.596974	G	0.647156	-0.001817	0.00686	0.87
rs10068611	5	39655406	0.000248817	C	0.292943	0.005	0.008787	0.569341		0.00329547	0.00878692	0.707629	C	0.339721	0.011887	0.006929	0.12
rs1501714	5	39564204	0.012339	G	0.675065	-0.0049	0.008614	0.569464		0.00461437	0.00861392	0.592175	G	0.647366	-0.002149	0.006862	0.83
rs1501713	5	39564735	0.0123318	A	0.675066	-0.0049	0.008625	0.569956		0.00467456	0.00862492	0.58783	A	0.647397	-0.002121	0.006862	0.84
rs1501712	5	39564939	0.0123059	A	0.675073	-0.0049	0.00863	0.57018		0.00471192	0.00862992	0.585067	A	0.647365	-0.002139	0.006862	0.83
rs2962486	5	39556174	0.0124331	G	0.67531	-0.0049	0.00863	0.57018		0.0045298	0.00862992	0.599657	G	0.646999	-0.001903	0.006859	0.86
rs34546241	5	39665225	0.00133402	C	0.799511	0.0056	0.01008	0.578515		0.00115911	0.0100799	0.908452	C	0.764147	-0.008788	0.00776	0.3
rs34537307	5	39665227	0.00132843	T	0.799507	0.0056	0.010122	0.580092		0.00114605	0.0101219	0.909853	T	0.764336	-0.008841	0.007759	0.3
rs7702094	5	39085595	0.014688	A	0.838464	-0.0059	0.010904	0.588448		-0.0176112	0.0109039	0.106283	A	0.873635	-0.003488	0.009851	0.69
rs66760340	5	39812149	0.00281457	G	0.312296	0.0047	0.008704	0.58921		0.0139852	0.00870391	0.108105	G	0.380886	0.011197	0.006762	0.11
rs11744368	5	39613702	0.0134559	G	0.131911	-0.0063	0.011828	0.594287		-0.00501208	0.0118279	0.671747	G	0.127718	0.000906	0.009791	0.94
rs6883007	5	39572134	0.00375321	T	0.42593	-0.0043	0.008206	0.600274		-0.00164296	0.00820592	0.841311	T	0.350284	0.001675	0.00719	0.84
rs34749640	5	39641723	0.00137256	C	0.797269	0.0053	0.010184	0.602768		0.00138513	0.0101839	0.891812	C	0.764072	-0.009434	0.007728	0.27
rs12188502	5	39533237	0.0169953	C	0.802345	-0.0053	0.010236	0.604612		0.000306222	0.0102359	0.976134	C	0.793997	-0.009404	0.008101	0.3
rs62360125	5	39540869	0.0168548	A	0.802351	-0.0053	0.010249	0.60507		0.000316815	0.0102489	0.97534	A	0.794024	-0.009845	0.008102	0.28
rs17472459	5	39540821	0.0168178	C	0.802345	-0.0053	0.010251	0.60514		0.000341268	0.0102509	0.973442	C	0.793976	-0.009499	0.008102	0.3
rs1501707	5	39633043	1.32794e-05	G	0.37989	0.0043	0.008338	0.606056		0.00670957	0.00833792	0.420989	G	0.376397	-0.000192	0.00682	0.94
rs12187127	5	39537147	0.0166871	T	0.802336	-0.0052	0.01012	0.607368		0.00032224	0.0101199	0.974598	T	0.793979	-0.009525	0.008102	0.29
rs9292732	5	39081910	0.0147004	G	0.838492	-0.0056	0.011019	0.611304		-0.0175772	0.0110189	0.110671	G	0.873804	-0.003908	0.009851	0.66
rs4957483	5	39587710	0.0131661	A	0.132383	-0.006	0.011821	0.611754		-0.00469227	0.0118209	0.691406	A	0.127958	0.000257	0.009787	0.99
rs696743	5	39207939	0.04974	C	0.420751	-0.0042	0.008323	0.613822		-0.0456204	0.00832291	4.22193e-08	C	0.419059	-0.007104	0.006674	0.26
rs6451434	5	39589848	0.0131078	G	0.132461	-0.006	0.011902	0.614179		-0.00466032	0.0119019	0.695382	G	0.12793	0.000161	0.009787	1
rs113378	5	38917217	0.00545597	T	0.376831	-0.0042	0.008384	0.616403		-0.0124789	0.00838391	0.136636	T	0.408878	-0.001308	0.006645	0.86
rs357250	5	38913466	0.00527699	G	0.376979	-0.0042	0.008425	0.61812		-0.012474	0.00842491	0.13871	G	0.409075	-0.000857	0.006647	0.91
rs2047721	5	39568108	5.18472e-05	G	0.87685	0.0062	0.012478	0.619278		0.0173747	0.0124779	0.163789	G	0.853212	0.009016	0.00929	0.34
rs357248	5	38911586	0.00528099	T	0.376852	-0.0042	0.008455	0.619367		-0.0125017	0.00845491	0.139238	T	0.408475	-0.000842	0.006651	0.92
rs10805644	5	39599483	0.0132817	T	0.132473	-0.0059	0.011898	0.619978		-0.00458813	0.0118979	0.699774	T	0.127976	-4.2e-05	0.009785	0.98
rs2937430	5	39569118	6.77689e-05	C	0.876851	0.0062	0.012545	0.62115		0.0172258	0.0125449	0.169711	C	0.853265	0.009605	0.009293	0.31
rs7712006	5	39091097	0.0145717	T	0.838717	-0.0054	0.010929	0.621237		-0.0170903	0.0109289	0.117871	T	0.873803	-0.003854	0.009862	0.67
rs7736716	5	39634442	0.00137398	A	0.797187	0.005	0.01012	0.621256		0.00112151	0.0101199	0.911757	A	0.764115	-0.009642	0.007731	0.26
rs34302598	5	39635124	0.00138075	A	0.797176	0.005	0.010124	0.621394		0.00112865	0.0101239	0.911233	A	0.764067	-0.009511	0.00773	0.26
rs36079614	5	39642507	0.00139953	A	0.797158	0.005	0.010124	0.621394		0.00106655	0.0101239	0.916098	A	0.764056	-0.009411	0.007728	0.27
rs34727066	5	39642810	0.00139252	C	0.797158	0.005	0.010126	0.621463		0.00106005	0.0101259	0.916624	C	0.764059	-0.00941	0.007728	0.27
rs13185971	5	39637885	0.00136868	A	0.797189	0.005	0.010133	0.621704		0.00112542	0.0101329	0.911564	A	0.764096	-0.009481	0.007729	0.26
rs1604392	5	39644303	0.00133851	A	0.797157	0.005	0.010133	0.621704		0.00110144	0.0101329	0.913441	A	0.764061	-0.009374	0.007727	0.27
rs1846976	5	39644604	0.00133851	A	0.797157	0.005	0.010136	0.621807		0.00110144	0.0101359	0.913466	A	0.764076	-0.009374	0.007728	0.27
rs357259	5	38916920	0.00546939	G	0.376969	-0.0042	0.008522	0.622124		-0.0124797	0.00852191	0.143077	G	0.40944	-0.001019	0.006643	0.9
rs4957487	5	39602965	0.0133657	G	0.132475	-0.0059	0.012003	0.623042		-0.00455889	0.0120029	0.704082	G	0.12797	1.8e-05	0.009785	0.99
rs62359135	5	39638600	0.00136175	G	0.797172	0.005	0.010179	0.62328		0.00111905	0.0101789	0.912459	G	0.764082	-0.00946	0.007729	0.27
rs2962492	5	39568609	5.36953e-05	A	0.876844	0.006	0.012263	0.624646		0.0170134	0.0122629	0.165323	A	0.853209	0.009023	0.00929	0.34
rs10461729	5	39612939	0.0146957	A	0.135083	-0.0057	0.011698	0.626072		-0.00501201	0.0116979	0.66832	A	0.130806	0.000196	0.009703	0.98
rs6451435	5	39605966	0.0133657	G	0.132476	-0.0057	0.011703	0.62622		-0.00444418	0.0117029	0.704131	G	0.127952	5.8e-05	0.009786	0.99
rs1846977	5	39607998	0.0132927	A	0.132489	-0.0057	0.011714	0.626544		-0.00444916	0.0117139	0.704079	A	0.127792	0.000363	0.009793	0.99
rs10462004	5	39612629	0.0133786	T	0.132491	-0.0057	0.011733	0.627102		-0.00443238	0.0117329	0.705598	T	0.127678	0.00087	0.009795	0.94
rs10941445	5	39610207	0.0132927	A	0.132485	-0.0057	0.011736	0.62719		-0.00444448	0.0117359	0.704904	A	0.12778	0.000378	0.009793	0.99
rs4957488	5	39609196	0.0132927	G	0.132491	-0.0057	0.011758	0.627835		-0.00443974	0.0117579	0.70573	G	0.127786	0.000369	0.009793	0.99
rs11744597	5	39090876	0.014486	T	0.838741	-0.0053	0.010933	0.627839		-0.0170077	0.0109329	0.119793	T	0.873871	-0.004049	0.009865	0.65
rs4957489	5	39609436	0.0132927	T	0.132491	-0.0057	0.011766	0.628069		-0.00443803	0.0117659	0.706029	T	0.127785	0.000371	0.009793	0.99
rs6890550	5	39615471	0.0134282	C	0.132482	-0.0057	0.011786	0.628652		-0.00443207	0.0117859	0.70688	C	0.127674	0.000888	0.009794	0.94
rs67387534	5	39655558	0.00128235	C	0.797164	0.0049	0.010245	0.632449		0.000924243	0.0102449	0.928116	C	0.763816	-0.009266	0.007721	0.28
rs4957486	5	39601643	0.0133657	A	0.132465	-0.0057	0.011921	0.632545		-0.004397	0.0119209	0.71224	A	0.127976	9e-06	0.009785	0.99
rs357258	5	38916302	0.00544545	C	0.376987	-0.004	0.0084	0.633939		-0.0122632	0.00839991	0.144311	C	0.409468	-0.001036	0.006644	0.89
rs33999704	5	39655234	0.00129328	C	0.797182	0.0047	0.009908	0.63524		0.000845894	0.0099079	0.931963	C	0.763868	-0.009424	0.007722	0.27
rs35612110	5	39655141	0.00128235	G	0.797182	0.0047	0.009908	0.63524		0.000852278	0.0099079	0.93145	G	0.76382	-0.009293	0.007721	0.27
rs56039731	5	39653635	0.00129564	A	0.797166	0.0047	0.009916	0.635513		0.000899391	0.0099159	0.927729	A	0.76384	-0.009378	0.007722	0.27
rs13181994	5	39645353	0.00133851	T	0.797131	0.0047	0.009942	0.636397		0.000900218	0.0099419	0.927852	T	0.764059	-0.009339	0.007727	0.27
rs56153383	5	39645676	0.00133851	C	0.797131	0.0047	0.009942	0.636397		0.000900218	0.0099419	0.927852	C	0.764058	-0.009339	0.007727	0.27
rs10462005	5	39612783	0.0134282	G	0.132476	-0.0056	0.011952	0.639398		-0.00429567	0.0119519	0.719285	G	0.127676	0.000901	0.009793	0.94
rs10043560	5	39617371	0.0134282	C	0.132473	-0.0056	0.011958	0.639566		-0.00429144	0.0119579	0.719685	C	0.127683	0.000828	0.009798	0.95
rs12697393	5	39618679	0.0134331	G	0.132473	-0.0056	0.011967	0.639818		-0.00433353	0.0119669	0.717257	G	0.127737	0.001116	0.009802	0.92
rs2368097	5	39659018	0.000131881	A	0.291894	0.0042	0.008987	0.640255		0.00274658	0.0089869	0.759894	A	0.336677	0.011708	0.006941	0.13
rs7726273	5	39630587	0.0012667	T	0.7988	0.0046	0.010029	0.646471		0.000701937	0.0100289	0.9442	T	0.764781	-0.009226	0.007743	0.28
rs13172474	5	39630949	0.0012667	T	0.798801	0.0046	0.010044	0.646963		0.000690275	0.0100439	0.945208	T	0.764821	-0.009244	0.007743	0.28
rs34895223	5	39467749	0.0457979	G	0.836052	0.0049	0.010925	0.653783		0.019408	0.0109249	0.0756513	G	0.829998	-0.019287	0.008757	0.031
rs7702581	5	39830510	0.00197438	A	0.499292	0.0036	0.008075	0.655727		0.00377489	0.00807491	0.640153	A	0.455502	0.004327	0.006624	0.45
rs17397998	5	39530695	0.0175492	T	0.800725	-0.0044	0.009958	0.658594		0.000511073	0.00995789	0.959068	T	0.792383	-0.010151	0.008074	0.26
rs35160326	5	39528293	0.0177949	C	0.800733	-0.0044	0.010006	0.660128		0.000609983	0.0100059	0.951389	C	0.792704	-0.010206	0.00807	0.26
rs17397864	5	39527943	0.0176165	A	0.800729	-0.0044	0.010029	0.660859		0.000598977	0.0100289	0.952375	A	0.792567	-0.010298	0.008069	0.25
rs74738725	5	39173334	0.037824	C	0.862085	0.0052	0.011952	0.663509		0.0199963	0.0119519	0.0943128	C	0.853312	0.006066	0.009348	0.5
rs11743841	5	39713039	0.00323464	G	0.229134	-0.0042	0.009735	0.666154		-0.00445295	0.00973489	0.647368	G	0.245667	0.009432	0.007604	0.27
rs13178401	5	39706359	0.00328347	C	0.22921	-0.0042	0.009864	0.67026		-0.00437942	0.00986388	0.657053	C	0.245983	0.009302	0.0076	0.28
rs11743326	5	39707555	0.00325262	G	0.229166	-0.0042	0.009913	0.671795		-0.00442438	0.00991288	0.655361	G	0.245674	0.00936	0.007603	0.28
rs72741774	5	39577244	0.00293734	T	0.740764	0.0037	0.009185	0.687073		0.00262153	0.00918489	0.775324	T	0.758148	-0.010877	0.007704	0.18
rs62362078	5	39577519	0.00322079	T	0.740764	0.0037	0.009229	0.688486		0.00261407	0.00922889	0.776986	T	0.761165	-0.011153	0.007772	0.17
rs62362079	5	39577533	0.00323808	G	0.740764	0.0037	0.009232	0.688582		0.00262787	0.00923189	0.775911	G	0.761221	-0.011207	0.007773	0.17
rs62362080	5	39577547	0.00322079	G	0.740771	0.0037	0.009232	0.688582		0.0026395	0.00923189	0.774946	G	0.76121	-0.011318	0.007773	0.16
rs62362081	5	39577569	0.0032336	C	0.740771	0.0037	0.009235	0.688678		0.00276987	0.00923489	0.764226	C	0.760679	-0.011393	0.00776	0.16
rs72741775	5	39577959	0.00294691	A	0.740765	0.0037	0.009309	0.691025		0.00260279	0.00930889	0.779782	A	0.758082	-0.011037	0.007703	0.17
rs4099269	5	39512092	0.0174154	G	0.80059	-0.004	0.010273	0.697002		0.00142572	0.0102729	0.88962	G	0.793463	-0.010145	0.008109	0.26
rs34538347	5	39511225	0.0172185	T	0.800583	-0.004	0.010284	0.69731		0.00133947	0.0102839	0.896369	T	0.793133	-0.010138	0.008109	0.26
rs41302832	5	39153529	0.000236507	G	0.857321	0.0044	0.011374	0.698869		0.0138463	0.0113739	0.223462	G	0.854326	0.002053	0.00955	0.83
rs1529506	5	39196275	0.0430158	G	0.4232	-0.0029	0.008245	0.725042		-0.0377836	0.0082449	4.59086e-06	G	0.398331	-0.004587	0.00675	0.47
rs7721839	5	39578989	0.00278663	G	0.171184	-0.0036	0.010619	0.734598		-0.00393498	0.0106189	0.710962	G	0.159042	0.00271	0.009014	0.74
rs12518981	5	39200154	0.0467246	C	0.431914	-0.0026	0.008241	0.752385		-0.0431612	0.0082409	1.62824e-07	C	0.421802	-0.006593	0.006651	0.29
rs12520551	5	39579086	0.00256268	A	0.735495	0.0029	0.009212	0.752908		0.00219563	0.00921188	0.811611	A	0.752743	-0.010144	0.007645	0.21
rs155377	5	39309051	0.0871912	T	0.556871	-0.0024	0.008055	0.76574		0.00855267	0.0080549	0.288328	T	0.550992	0.004457	0.006582	0.45
rs7448510	5	39777915	0.00284567	T	0.677425	-0.0026	0.008753	0.766435		-0.00459561	0.00875289	0.599556	T	0.704774	0.002888	0.00721	0.76
rs4957476	5	39502755	0.00991004	G	0.680088	0.0026	0.00887	0.769428		0.0175125	0.00886988	0.0483386	G	0.662628	-0.005098	0.006934	0.47
rs7704800	5	39673032	0.000632969	C	0.2494	0.0026	0.009583	0.78615		0.00273395	0.00958287	0.775418	C	0.290154	0.006229	0.00721	0.44
rs72747513	5	39770230	0.00389995	C	0.644211	0.0023	0.008763	0.792961		0.00469211	0.00876288	0.592337	C	0.673997	0.006122	0.007016	0.4
rs6875471	5	39076092	0.0142439	C	0.844666	-0.0029	0.011166	0.795082		-0.0150706	0.0111659	0.177111	C	0.873648	-0.004967	0.00983	0.59
rs10461726	5	39500168	0.00915068	A	0.679854	0.0023	0.00887	0.795403		0.0171235	0.00886988	0.0535416	A	0.658179	-0.005843	0.006905	0.4
rs13361142	5	39049023	0.0149963	G	0.848585	-0.0029	0.011202	0.795726		-0.0136077	0.0112019	0.224452	G	0.878723	-0.008356	0.010039	0.39
rs3849780	5	39497329	0.00887258	T	0.679822	0.0021	0.008326	0.80087		0.0156842	0.0083259	0.0595942	T	0.658351	-0.005978	0.006907	0.39
rs10067706	5	39070721	0.0149582	C	0.848097	-0.0029	0.011671	0.803764		-0.0140305	0.0116708	0.229292	C	0.878708	-0.008103	0.010042	0.4
rs60917228	5	38993362	0.0150122	T	0.848005	-0.0027	0.010885	0.804097		-0.0129922	0.0108849	0.232635	T	0.879104	-0.009052	0.010048	0.36
rs260082	5	39198088	0.0375945	G	0.427279	-0.002	0.008173	0.806682		-0.040452	0.00817289	7.4392e-07	G	0.409473	-0.003414	0.006664	0.57
rs260081	5	39198142	0.0374621	G	0.42728	-0.002	0.008188	0.80703		-0.0405671	0.00818789	7.2507e-07	G	0.409453	-0.00338	0.006664	0.57
rs56404378	5	39769367	0.00387132	A	0.643804	0.002	0.008211	0.807559		0.00422988	0.0082109	0.606445	A	0.673931	0.00599	0.007016	0.41
rs72747515	5	39770555	0.00389995	A	0.644002	0.002	0.008273	0.808974		0.00429216	0.0082729	0.603885	A	0.673929	0.006024	0.007016	0.41
rs12153709	5	39761783	0.00388257	T	0.64465	0.002	0.00832	0.810032		0.00433948	0.00831989	0.601964	T	0.673707	0.005853	0.007014	0.42
rs7706729	5	39653585	0.00124385	G	0.232754	0.0023	0.009568	0.810032		0.00252654	0.00956788	0.79173	G	0.279628	0.01237	0.007308	0.12
rs111470423	5	38974082	0.0149706	G	0.848093	-0.0027	0.011373	0.812343		-0.0137838	0.0113728	0.225516	G	0.878998	-0.0089	0.010042	0.36
rs10805648	5	39763476	0.033305	G	0.215146	-0.0023	0.009803	0.814502		-0.00884527	0.00980287	0.36689	G	0.235847	-0.0046	0.00775	0.54
rs1239257	5	38986329	0.0109943	G	0.672302	0.002	0.008718	0.81855		0.00617231	0.00871788	0.478942	G	0.627459	-0.005831	0.006781	0.37
rs12521441	5	39763732	0.033305	C	0.21514	-0.0023	0.010068	0.819299		-0.00896957	0.0100679	0.372977	C	0.235829	-0.004538	0.00775	0.55
rs1423687	5	39103416	0.0150313	A	0.577112	-0.0019	0.008335	0.819682		0.00468267	0.00833489	0.574242	A	0.606997	-0.00352	0.006699	0.57
rs1239259	5	38985269	0.0111145	C	0.672255	0.002	0.008829	0.820792		0.00620358	0.00882888	0.482276	C	0.627404	-0.005911	0.006781	0.37
rs149774	5	39310861	0.0907673	A	0.55849	-0.0019	0.008388	0.820802		0.00938327	0.00838788	0.263281	A	0.557093	0.004513	0.006591	0.44
rs155375	5	39312722	0.0910079	C	0.558494	-0.0019	0.008397	0.82099		0.00934845	0.00839688	0.265569	C	0.556987	0.004378	0.006591	0.45
rs17463165	5	39104918	0.015384	C	0.577145	-0.0019	0.008452	0.822136		0.00462049	0.00845188	0.584597	C	0.607976	-0.00297	0.0067	0.63
rs6451446	5	39682164	0.033974	T	0.199521	0.0023	0.010355	0.824224		-0.00505407	0.0103549	0.625488	T	0.231494	-0.004147	0.007801	0.6
rs72747510	5	39765303	0.00389932	A	0.644627	0.0019	0.008555	0.824242		0.00438767	0.00855488	0.608032	A	0.674178	0.005719	0.007017	0.44
rs1697890	5	38864663	0.00821916	T	0.492594	-0.0019	0.008564	0.824424		0.00613498	0.00856387	0.473757	T	0.484045	-0.001611	0.006586	0.83
rs2542705	5	39316422	0.0917666	C	0.55833	-0.0017	0.007942	0.830507		0.00866328	0.0079419	0.275347	C	0.557249	0.004348	0.00659	0.45
rs155374	5	39312447	0.0907028	G	0.558305	-0.0017	0.008109	0.833946		0.00929818	0.00810889	0.25152	G	0.556536	0.003982	0.00659	0.49
rs155373	5	39312132	0.0907028	G	0.558305	-0.0017	0.00813	0.834369		0.00935521	0.00812989	0.249848	G	0.556512	0.004026	0.006589	0.48
rs2927688	5	39317659	0.0920313	A	0.560984	-0.0017	0.008181	0.835386		0.00933964	0.00818089	0.253603	A	0.557915	0.00487	0.006591	0.4
rs187452	5	39310443	0.0907028	C	0.55829	-0.0017	0.008255	0.836841		0.0096524	0.00825489	0.242285	C	0.556499	0.004026	0.00659	0.48
rs12654377	5	39112707	0.0151144	T	0.576445	-0.0017	0.008277	0.837269		0.00504985	0.00827689	0.541786	T	0.606706	-0.003591	0.006702	0.57
rs6869300	5	39112021	0.0150078	G	0.577134	-0.0017	0.008364	0.838938		0.00491441	0.00836388	0.556817	G	0.607713	-0.003535	0.006704	0.57
rs10061822	5	39113637	0.0152541	T	0.464648	-0.0017	0.008386	0.839355		0.00548414	0.00838588	0.513129	T	0.540955	-0.005784	0.006577	0.37
rs533654	5	38877966	9.01092e-05	G	0.624606	0.0017	0.008466	0.840852		0.00325058	0.00846588	0.701006	G	0.641615	0.001198	0.006834	0.8
rs11740535	5	39101939	0.0147946	A	0.576698	-0.0016	0.008102	0.84345		0.00473437	0.00810189	0.558983	A	0.607019	-0.003257	0.006707	0.6
rs1025326	5	39098512	0.0153811	G	0.577475	-0.0016	0.008254	0.846297		0.00485432	0.00825389	0.556448	G	0.607738	-0.00319	0.006715	0.61
rs2161612	5	39107100	0.0149469	A	0.576499	-0.0016	0.008378	0.848544		0.00503144	0.00837788	0.548132	A	0.606992	-0.003667	0.0067	0.56
rs6451438	5	39637565	0.00109212	C	0.232264	0.0019	0.009978	0.848981		0.00214148	0.00997786	0.830061	C	0.279171	0.011285	0.007318	0.15
rs35502738	5	39629430	0.00566783	T	0.756355	-0.0019	0.010039	0.849888		-0.00505744	0.0100388	0.614411	T	0.732833	-0.01562	0.007427	0.048
rs6451443	5	39661710	0.00652249	A	0.738019	0.0017	0.008996	0.850114		0.000203878	0.00899588	0.981919	A	0.706835	-0.00875	0.007203	0.29
rs357254	5	38907746	0.0024084	T	0.339083	0.0016	0.00901	0.859052		-0.00863754	0.00900987	0.337722	T	0.376655	-0.002486	0.00675	0.72
rs395157	5	38867732	0.00902826	C	0.530671	0.0014	0.007884	0.859057		0.00863055	0.0078839	0.273645	C	0.510618	-0.004696	0.006587	0.5
rs248345	5	39318215	0.0923272	C	0.560814	-0.0014	0.00804	0.861764		0.00925507	0.00803989	0.249673	C	0.557328	0.004395	0.006589	0.45
rs357255	5	38908232	0.00239615	C	0.33919	0.0014	0.008069	0.862256		-0.00762196	0.0080689	0.344858	C	0.377156	-0.002244	0.006748	0.75
rs155380	5	39321901	0.0923272	T	0.43913	0.0014	0.008364	0.867068		-0.00980389	0.00836388	0.241129	T	0.442671	-0.004442	0.006589	0.44
rs155378	5	39320143	0.0923095	T	0.439177	0.0014	0.008381	0.867335		-0.00985522	0.00838088	0.239628	T	0.44338	-0.004389	0.006588	0.45
rs3849775	5	39438724	0.0271043	T	0.599961	0.0014	0.008431	0.868115		-0.000799201	0.00843088	0.924478	T	0.645959	-0.006844	0.007553	0.36
rs261754	5	39324300	0.0926667	A	0.439164	0.0013	0.007973	0.870479		-0.00928358	0.0079729	0.244265	A	0.443411	-0.004669	0.006589	0.42
rs1967196	5	39555144	0.0221227	T	0.728329	0.0014	0.008604	0.870743		0.0119258	0.0086039	0.165718	T	0.689522	-0.001169	0.00708	0.97
rs2910944	5	39520600	0.0131298	A	0.678288	-0.0014	0.00864	0.871277		0.00834619	0.00863988	0.334041	A	0.647356	-0.002832	0.00686	0.75
rs261755	5	39323134	0.0923064	G	0.439123	0.0013	0.008039	0.871533		-0.00934925	0.00803889	0.244829	G	0.442665	-0.00443	0.00659	0.44
rs10078067	5	38916917	0.00632631	A	0.398889	0.0013	0.00862	0.880124		-0.00841245	0.00861987	0.329096	A	0.422509	-0.002767	0.006616	0.7
rs13170340	5	38914598	0.00632375	A	0.398895	0.0013	0.008683	0.880987		-0.00833577	0.00868287	0.337043	A	0.422285	-0.002558	0.006617	0.72
rs2910949	5	39522481	0.0131782	T	0.678192	-0.0013	0.008683	0.880987		0.00848532	0.00868288	0.328447	T	0.64707	-0.002816	0.006859	0.75
rs72747526	5	39783662	0.000806477	T	0.685245	-0.0013	0.008951	0.884525		-0.00179598	0.00895087	0.840973	T	0.721443	0.003046	0.007337	0.74
rs174432	5	39326283	0.0919896	T	0.436884	0.0011	0.00791	0.889399		-0.00916677	0.0079099	0.246498	T	0.441919	-0.004721	0.006596	0.42
rs72747527	5	39785489	0.00328607	C	0.648465	0.0011	0.008097	0.891938		0.0039372	0.0080969	0.626783	C	0.677982	0.005541	0.00704	0.46
rs80219778	5	39083117	0.0173087	T	0.85835	-0.0016	0.012221	0.895837		-0.0143307	0.0122208	0.240936	T	0.886755	-0.006644	0.010353	0.49
rs7733086	5	39634210	0.00580736	G	0.754952	-0.0011	0.009169	0.904507		-0.00404342	0.00916888	0.659218	G	0.732084	-0.015893	0.007418	0.044
rs4957497	5	39659703	0.00163588	A	0.230171	0.0011	0.009276	0.905604		0.00175988	0.00927588	0.849524	A	0.276587	0.012174	0.007328	0.12
rs6451442	5	39660734	0.0016217	A	0.230183	0.0011	0.009276	0.905604		0.00174775	0.00927588	0.850548	A	0.276438	0.012155	0.007329	0.12
rs10941453	5	39661360	0.00159579	G	0.230192	0.0011	0.009312	0.905967		0.00176351	0.00931188	0.849793	G	0.276515	0.012148	0.007327	0.12
rs72747532	5	39796929	0.00316878	G	0.64802	0.001	0.009096	0.912458		0.00413227	0.00909586	0.649611	G	0.677827	0.005156	0.007039	0.49
rs6867304	5	39585188	5.21199e-06	T	0.21879	-0.0011	0.010006	0.912462		0.00204012	0.0100059	0.838438	T	0.206647	0.002309	0.008101	0.79
rs1501701	5	39543706	0.0127716	T	0.679213	-0.001	0.009138	0.912859		0.00870175	0.00913786	0.340958	T	0.647526	-0.00222	0.006858	0.82
rs1501702	5	39543680	0.0127972	T	0.679212	-0.001	0.009138	0.912859		0.00871654	0.00913786	0.340138	T	0.647532	-0.002219	0.006858	0.82
rs2962480	5	39544188	0.0127808	C	0.679236	-0.0009	0.00846	0.915278		0.00818644	0.00845989	0.333206	C	0.647491	-0.002028	0.00686	0.85
rs111452589	5	39126990	0.0290696	G	0.865427	-0.0013	0.012341	0.916106		0.0135187	0.0123408	0.273322	G	0.851255	0.004895	0.009283	0.57
rs4957495	5	39659491	0.00162349	T	0.230177	0.001	0.009687	0.91778		0.001682	0.00968686	0.862151	T	0.276536	0.012191	0.007329	0.12
rs980306	5	39816835	0.00102411	C	0.686698	0.0009	0.009915	0.927674		-0.00106727	0.00991482	0.914278	C	0.720479	0.006584	0.007323	0.42
rs10447142	5	39819046	0.00103753	T	0.686697	0.0007	0.007982	0.930117		-0.000899678	0.00798191	0.910257	T	0.720474	0.006615	0.007323	0.41
rs56345442	5	39334777	0.0934749	C	0.563374	-0.0007	0.007982	0.930117		0.00969903	0.00798189	0.224317	C	0.557613	0.004039	0.006603	0.48
rs989248	5	39526442	0.0127967	A	0.679167	-0.0007	0.007982	0.930117		0.00759766	0.00798191	0.341168	A	0.648453	-0.002215	0.006858	0.82
rs72732727	5	38907651	0.00310751	G	0.836622	0.001	0.011485	0.930616		-0.0102355	0.0114848	0.37281	G	0.859959	-0.012457	0.009421	0.18
rs2910951	5	39525266	0.0129241	C	0.679186	-0.0007	0.008099	0.931124		0.00781383	0.0080989	0.334644	C	0.648544	-0.00233	0.00686	0.81
rs7736054	5	39820876	0.000996054	T	0.686672	0.0007	0.008846	0.936928		-0.00125479	0.00884587	0.887199	T	0.720181	0.006459	0.007323	0.42
rs17194068	5	39821317	0.000979139	A	0.686668	0.0007	0.008924	0.937478		-0.00124486	0.00892387	0.889057	A	0.720198	0.00642	0.007323	0.43
rs72747555	5	39819907	0.00103753	T	0.686685	0.0007	0.008924	0.937478		-0.00124194	0.00892387	0.889316	T	0.720473	0.006617	0.007323	0.41
rs407999	5	38905363	0.00238391	A	0.340748	0.0007	0.009088	0.938604		-0.00952155	0.00908786	0.294767	A	0.376527	-0.002346	0.006752	0.74
rs1846984	5	38897512	0.00244364	G	0.340845	0.0007	0.009173	0.939172		-0.00946587	0.00917285	0.302098	G	0.37693	-0.001843	0.006763	0.8
rs10461727	5	39585449	0.000113177	G	0.205187	0.0007	0.009741	0.942712		0.0040538	0.00974087	0.67729	G	0.197153	0.003102	0.008229	0.73
rs72745623	5	39743954	0.00119938	A	0.681498	-0.0006	0.009051	0.947146		-0.00184567	0.00905086	0.838415	A	0.717097	0.003946	0.007302	0.64
rs2910942	5	39513365	0.0131093	C	0.67924	-0.0006	0.009286	0.948482		0.00940696	0.00928585	0.31104	C	0.64801	-0.002679	0.006873	0.77
rs3909466	5	39512377	0.0131936	C	0.679271	-0.0006	0.009286	0.948482		0.0093921	0.00928585	0.311805	C	0.648048	-0.002688	0.006874	0.77
rs1106070	5	39593093	0.000114539	G	0.205192	0.0006	0.00954	0.949852		0.00375065	0.00953988	0.694205	G	0.196695	0.00378	0.008233	0.66
rs56312432	5	39191206	0.0122717	C	0.882073	-0.0007	0.011453	0.951264		-0.0076409	0.0114529	0.50467	C	0.860572	-0.003712	0.009448	0.62
rs55920409	5	39814756	0.000914519	T	0.685065	-0.0006	0.010281	0.953462		-0.000953264	0.0102808	0.926124	T	0.719183	0.003855	0.007314	0.66
rs72745634	5	39754906	0.0039082	C	0.64458	-0.0004	0.006854	0.953462		0.00115505	0.00685394	0.866172	C	0.673872	0.006093	0.007014	0.41
rs72745635	5	39755018	0.00384862	C	0.644581	-0.0004	0.006854	0.953462		0.00110082	0.00685394	0.8724	C	0.67416	0.005916	0.007018	0.42
rs72745636	5	39755071	0.00384862	A	0.64458	-0.0004	0.006854	0.953462		0.00110082	0.00685394	0.8724	A	0.674177	0.005926	0.007018	0.42
rs72745637	5	39755098	0.00384862	T	0.64458	-0.0004	0.006854	0.953462		0.00110082	0.00685394	0.8724	T	0.674169	0.005925	0.007018	0.42
rs357260	5	38917574	0.00517041	G	0.356691	0.0004	0.006967	0.954216		-0.00530201	0.00696693	0.446642	G	0.406567	-0.001041	0.00665	0.89
rs56207867	5	39757518	0.00392021	T	0.644578	-0.0004	0.006967	0.954216		0.00121738	0.00696693	0.861286	T	0.673815	0.005971	0.007015	0.42
rs72745699	5	39756853	0.0039351	A	0.644579	-0.0004	0.006967	0.954216		0.00120887	0.00696693	0.862246	A	0.673811	0.005998	0.007015	0.41
rs357268	5	38899941	0.00240055	T	0.342917	0.0004	0.007086	0.954984		-0.00654703	0.00708593	0.355514	T	0.376611	-0.001858	0.006761	0.79
rs77541369	5	39753952	0.00121086	A	0.681509	-0.0004	0.007086	0.954984		-0.00118537	0.00708593	0.867145	A	0.717138	0.003843	0.007301	0.65
rs10512715	5	39816121	0.00102705	C	0.686703	0.0004	0.007212	0.95577		-0.000920424	0.00721193	0.898446	C	0.720393	0.006567	0.007323	0.41
rs9686876	5	39594441	0.000114539	A	0.205123	0.0006	0.011448	0.958201		0.00412421	0.0114478	0.718651	A	0.196689	0.003789	0.008233	0.66
rs4957481	5	39584339	0.000125924	T	0.205107	0.0004	0.007957	0.959907		0.00255962	0.00795693	0.747692	T	0.196424	0.003571	0.008239	0.68
rs4957482	5	39584645	9.89035e-05	T	0.205113	0.0006	0.011936	0.959909		0.00412569	0.0119358	0.7296	T	0.197202	0.003266	0.008227	0.71
rs379408	5	38905436	0.00236878	T	0.340681	0.0004	0.008136	0.960788		-0.00882531	0.0081359	0.278038	T	0.376515	-0.002309	0.006752	0.74
rs427262	5	38889435	0.00240637	G	0.341484	-0.0004	0.008328	0.961692		-0.00985443	0.00832789	0.236688	G	0.377485	-0.001646	0.006765	0.82
rs7703694	5	39588084	0.000132475	A	0.20512	0.0004	0.008328	0.961692		0.00272165	0.00832792	0.743811	A	0.196457	0.003389	0.008238	0.7
rs72745630	5	39750736	0.00400288	A	0.644983	-0.0004	0.008755	0.963559		0.00188996	0.00875487	0.829085	A	0.673642	0.006268	0.007014	0.39
rs72745631	5	39750867	0.00400288	C	0.644982	-0.0004	0.008755	0.963559		0.00188996	0.00875487	0.829085	C	0.673657	0.006245	0.007014	0.39
rs72745633	5	39752960	0.0039082	C	0.644981	-0.0004	0.008755	0.963559		0.00196598	0.00875487	0.822323	C	0.673856	0.00618	0.007015	0.4
rs7709096	5	39649161	0.0081601	C	0.725269	-0.0004	0.008995	0.96453		-0.00132993	0.00899488	0.882458	C	0.697907	-0.006777	0.007152	0.43
rs78013830	5	39757995	0.0039351	G	0.644991	-0.0003	0.007938	0.969853		0.00178803	0.0079379	0.821783	G	0.673822	0.006045	0.007015	0.41
rs357262	5	38917904	0.00516407	G	0.356671	0.0003	0.00954	0.974913		-0.00814334	0.00953983	0.393319	G	0.406448	-0.001021	0.006652	0.89
rs2910943	5	39519027	0.0137067	C	0.685228	-0.0003	0.010119	0.976348		0.00918791	0.0101188	0.363877	C	0.653876	-0.003149	0.006888	0.72
rs72747505	5	39760866	0.00393766	C	0.644955	-0.0001	0.004267	0.981303		0.000498683	0.00426698	0.906963	C	0.673863	0.006017	0.007015	0.41
rs1239339	5	38905985	0.00234936	C	0.341184	-0.0001	0.005508	0.985515		-0.00429753	0.00550797	0.43525	C	0.376934	-0.002036	0.006751	0.77
rs357293	5	38923171	0.00524154	T	0.35679	-0.0001	0.006746	0.988173		-0.00546894	0.00674594	0.417537	T	0.406705	-0.000573	0.00666	0.94
rs1112251	5	39745455	0.0150022	G	0.534423	0	0.006851	1		-0.00260813	0.00685093	0.703428	G	0.51878	-0.006681	0.00658	0.34
rs1239334	5	38904363	0.00240074	C	0.341354	0	0.007193	1		-0.00716586	0.00719293	0.319135	C	0.37711	-0.002102	0.006751	0.76
